# Supplementary material for: Evaluating the Effects of Cryopreservation on the Viability and Gene Expression of Porcine-Ear-Skin Fibroblasts
Source: Genes (Basel). 2023 Mar 20;14(3):751. doi: 10.3390/genes14030751 (PMC10048577; doi:10.3390/genes14030751)
Supplement: Supplementary file 1 [file genes-14-00751-s001.zip]

Archive with 6 entries (5 files):
- supplementary materials/Figure S1.tiff
- supplementary materials/Table S1.xlsx
- supplementary materials/Table S2.xlsx
- supplementary materials/Table S3.xlsx
- supplementary materials/Table S4.xlsx
- supplementary materials/
