# Supplementary material for: Evaluating the Effects of Cryopreservation on the Viability and Gene Expression of Porcine-Ear-Skin Fibroblasts
Source: Genes (Basel). 2023 Mar 20;14(3):751. doi: 10.3390/genes14030751 (PMC10048577; doi:10.3390/genes14030751)
Supplement: Supplementary file 1 [file genes-14-00751-s001.zip › supplementary materials/Table S1.xlsx]

## Sheet: Sheet1
Table S1 Primers used for qRT-PCR validation of selected DEGs
Gene	Primer Sequence（5´-3´）	GeneBank Accession Number	Amplicon Size （bp）
BMP2	F:GCAGCTTCCACCACGAAGAATC	XM_013985060.2	146
	R:CTGTGTCTGCTCCCGAAAGA
HOXB7	F:AGAATCTCTCCGGGGTGTGT	XM_003131549.4	130
	R:CGGTCCGTCCCTGAGCTT
GDF15	F:CAGCTATGAGCCGGTGGTT	NM_001174056.1	99
	R:CATACGCAGTGGCAGTCCTT
LIF	F:GAGCCATTTCCCAACAACT	NM_214402.2	120
	R:GTAGGCGATGATGCGGTA
IL6	F: TCAGTCCAGTCGCCTTCT	NM_214399.1	88
	R: CCTTTGGCATCTTCTTCC
HBEGF	F: GCTGTCGTCCGTCTGTCT	NM_214299.1	108
	R: GTCACGCCCAATTTCACT
AREG	F: ATTATGCTGCTGGACTGG	NM_214376.1	117
	R: TTCCCGAGGACATCTCAC
EREG	F: GTGGCTCAAGTGTCAATA	XM_013978775.2	154
	R: GGACGGTTAAGAAGAAGT
GAPDH	F: GTCGGAGTGAACGGATTTGG	NM_001206359.1	96
	R: GAAGGGGTCATTGATGGCGA
