# Supplementary material for: Evaluating the Effects of Cryopreservation on the Viability and Gene Expression of Porcine-Ear-Skin Fibroblasts
Source: Genes (Basel). 2023 Mar 20;14(3):751. doi: 10.3390/genes14030751 (PMC10048577; doi:10.3390/genes14030751)
Supplement: Supplementary file 1 [file genes-14-00751-s001.zip › supplementary materials/Table S2.xlsx]

## Sheet: Sheet1
Table S2 The differential expressed genes (DEGs) between cryopreserved and non-cryopreserved cells
Transcript_ID	Gene_Symbol	NC1_FPKM	NC2_FPKM	NC3_FPKM	C1_FPKM	C2_FPKM	C3_FPKM	p_adjust	log2FC	regulated
ENSSSCG00000014336	EGR1	12.2477	11.5394	10.7064	58.1069	62.8442	62.953	3.1e-207	2.41054	up
ENSSSCG00000032241	GPNMB	17.2572	16.2927	18.3802	71.0631	63.3167	60.9897	3.95e-140	1.90161	up
ENSSSCG00000040401	EEF1A2	14.1461	15.8917	16.5305	56.5733	55.6897	52.5163	8.7e-117	1.86546	up
ENSSSCG00000039053	VGF	47.9573	55.4734	52.2089	151.151	163.255	143.164	1.31e-109	1.55292	up
ENSSSCG00000016925	PLK2	12.0357	12.7587	11.9117	38.0614	42.4525	41.8048	1.98e-95	1.73335	up
ENSSSCG00000015579	PTGS2	19.7057	21.0851	19.6476	55.7393	68.9738	67.9542	1.28e-89	1.66911	up
ENSSSCG00000008959	CXCL2	7.22647	8.96661	8.34733	43.3635	57.0383	58.6055	1.86e-78	2.64777	up
ENSSSCG00000035392	IGFBP2	5.79108	5.37774	4.73302	23.5151	25.9318	28.2015	1.11e-66	2.28191	up
ENSSSCG00000006940	CCN1	88.2991	91.7011	87.7583	177.108	185.409	169.59	2.71e-65	0.987959	up
ENSSSCG00000002383	FOS	7.30243	6.27338	6.90989	19.2665	22.699	23.0408	3.16e-64	1.76504	up
ENSSSCG00000031321	NR4A1	4.46574	4.26162	4.48994	15.9193	20.0717	17.521	1.38e-63	2.01228	up
ENSSSCG00000034260	GDF15	21.9955	22.6272	21.1643	59.1036	65.2865	62.5174	2.35e-61	1.50302	up
ENSSSCG00000007391	MATN4	26.8527	32.6476	27.7323	67.7983	52.1119	65.2314	1.45e-57	1.15214	up
ENSSSCG00000038500	TRIB1	3.38413	3.61121	3.4055	11.7901	12.5772	10.8341	5.34e-55	1.75048	up
ENSSSCG00000036724	CRYAB	23.3066	25.4807	34.3134	64.1706	69.8691	88.3246	6.24e-54	1.44223	up
ENSSSCG00000007490	CBLN4	7.55787	8.54985	9.04844	23.8148	25.7212	22.1067	7.87e-48	1.50677	up
ENSSSCG00000001849	ANPEP	20.4378	18.9894	20.5799	43.9046	40.0795	40.5072	1.56e-47	1.05288	up
ENSSSCG00000016991	DUSP1	103.857	109.723	110.19	194.364	230.426	214.71	2.47e-47	0.978745	up
ENSSSCG00000009668	CLU	323.298	309.226	305.236	514.713	513.09	527.661	2.74e-45	0.724792	up
ENSSSCG00000004509	LIPG	14.3137	15.6751	14.7657	29.8758	32.0949	31.9992	3.1e-45	1.05887	up
ENSSSCG00000006646	ARNT	117.941	123.794	120.874	200.676	198.438	204.272	3.41e-44	0.73443	up
ENSSSCG00000034887	HAPLN4	15.2403	13.9993	14.1978	28.2203	30.4053	29.2415	7.22e-44	1.02131	up
ENSSSCG00000008090	IL1A	2.37617	1.8187	2.28212	10.4332	12.7472	14.1412	8.11e-42	2.50815	up
ENSSSCG00000009482	SPRY2	7.10074	8.05996	6.82614	18.4093	20.8217	20.3294	1.46e-41	1.45	up
ENSSSCG00000008374	B3GNT2	17.0546	17.3755	16.7331	29.3081	30.1847	29.7359	5.4e-41	0.795451	up
ENSSSCG00000034570	IFI6	8.53614	11.2118	8.83795	35.2108	32.0209	32.6941	7.11e-41	1.80274	up
ENSSSCG00000040961	LIF	2.48143	2.35829	2.67882	7.34936	10.0475	9.3914	1.42e-39	1.82796	up
ENSSSCG00000035297	ISG12(A)	18.0639	18.89	19.6196	43.5228	38.5211	41.2483	3.7e-38	1.11678	up
ENSSSCG00000006186	TRPA1	1.52248	1.59528	1.46209	4.92777	4.7328	5.68769	1.76e-34	1.74025	up
ENSSSCG00000011951	NFKBIZ	8.66472	8.90703	8.20689	17.863	18.573	18.6095	3.59e-34	1.08104	up
ENSSSCG00000008239	CAPG	263.791	268.669	262.131	437.49	411.807	407.996	6.88e-34	0.657797	up
ENSSSCG00000031600	SYNGR2	74.0505	69.2028	68.9997	119.405	123.012	119.483	8.44e-34	0.766067	up
ENSSSCG00000037910	DUSP6	5.31235	6.1474	5.21842	13.7557	13.5725	14.2859	9.62e-34	1.31675	up
ENSSSCG00000012926	PC	4.67484	5.27573	5.62835	12.1667	14.3589	15.2128	5.6e-33	1.41816	up
ENSSSCG00000040793	CTSD	101.427	98.2398	96.3554	161.526	156.654	151.498	1.44e-31	0.662459	up
ENSSSCG00000031616	FOSB	0.16877	0.209168	0.240026	1.56608	2.52459	2.45433	2.14e-31	3.67169	up
ENSSSCG00000013901	IFI30	39.8846	36.9855	42.1209	72.266	74.2644	76.0559	3.97e-31	0.904435	up
ENSSSCG00000010447	ACTA2	69.7709	64.7376	64.4778	107.459	120.074	131.688	1.04e-30	0.869331	up
ENSSSCG00000036136	BHLHE40	31.0683	33.5178	33.9436	68.1757	67.7779	63.0326	1.16e-30	1.01041	up
ENSSSCG00000005593	OLFML2A	3.23506	2.55321	2.62742	7.87706	7.56916	7.17916	1.55e-30	1.23379	up
ENSSSCG00000031356	HES1	3.32708	3.38243	3.44096	11.5018	13.2434	11.6186	4.19e-30	1.83663	up
ENSSSCG00000040904	CLDN1	11.9299	11.5269	11.2198	22.4314	23.0738	24.4535	2.33e-29	1.00513	up
ENSSSCG00000002039	MMP14	183.214	182.811	186.252	342.411	280.033	315.502	3.83e-29	0.623428	up
ENSSSCG00000028304	ZFP36L1	44.6899	41.7648	42.4118	69.8208	70.3334	67.3226	1.1e-28	0.670505	up
ENSSSCG00000003153	FTL	307.412	316.619	324.591	468.764	488.544	480.99	2.42e-28	0.597039	up
ENSSSCG00000012173	SAT1	21.2371	19.8378	18.4426	41.045	43.4272	47.3192	2.54e-28	1.14315	up
ENSSSCG00000010370	ANXA8	65.6717	63.1706	63.6574	100.757	93.9862	98.6886	5.45e-28	0.604631	up
ENSSSCG00000001917	CD276	39.9679	37.6472	39.1798	63.3176	62.3738	62.3418	6.62e-28	0.660887	up
ENSSSCG00000044700	ENSSSCG00000044700	7.37494	7.99146	7.65339	15.9257	15.8307	16.3945	1e-27	1.06126	up
ENSSSCG00000001770	CTSH	28.6245	27.6461	28.0072	46.0956	47.4771	48.1624	1.74e-27	0.746943	up
ENSSSCG00000023666	CTSB	112.336	182.386	188.673	185.959	181.069	172.998	8.11e-27	0.660783	up
ENSSSCG00000005423	ABCA1	3.47966	3.62795	3.42953	8.45573	7.0976	6.82053	1.94e-26	1.08301	up
ENSSSCG00000025176	NOTCH3	3.29309	3.59374	3.56214	8.6065	7.06154	7.00823	1.62e-25	1.11389	up
ENSSSCG00000017448	KRT14	1.24585	1.1307	1.019	4.46023	6.46475	7.23693	7.57e-25	2.42537	up
ENSSSCG00000014924	CTSC	72.7345	76.8499	75.4733	120.692	148.707	161.012	2.87e-24	0.856828	up
ENSSSCG00000008953	CXCL8	5.4978	5.28609	6.20996	14.9817	24.5761	27.9286	1.01e-23	1.98336	up
ENSSSCG00000017355	GRN	36.6363	34.527	34.6435	55.8729	52.0773	54.6899	2.54e-23	0.595114	up
ENSSSCG00000020970	IL6	3.74186	3.60816	3.55601	10.7983	13.7391	15.1913	5.32e-23	1.85564	up
ENSSSCG00000013614	CNN1	16.0003	16.5692	15.5891	27.95	32.0559	30.2883	9.21e-23	0.913239	up
ENSSSCG00000002314	SMOC1	10.7481	9.24646	8.56478	21.3885	18.8323	19.3002	1.87e-22	0.978452	up
ENSSSCG00000035669	AHNAK2	0.602709	0.667508	0.581754	2.44187	1.92465	1.5508	2.52e-22	1.66114	up
ENSSSCG00000033608	LOXL2	36.81	34.1305	35.5544	59.4099	54.1025	53.8137	3.55e-22	0.64789	up
ENSSSCG00000015595	ATF3	2.53728	2.45686	2.34067	5.34915	5.61973	5.12605	4.08e-22	1.30494	up
ENSSSCG00000009616	HR	1.98392	2.14614	2.16799	4.71714	5.56198	5.485	4.32e-22	1.31924	up
ENSSSCG00000014136	VCAN	6.96697	6.88001	6.33466	9.2209	11.3946	11.3219	5.2e-22	0.666889	up
ENSSSCG00000036824	AVPI1	20.0163	20.4863	21.0159	40.1168	38.1554	38.9427	8.67e-22	0.92667	up
ENSSSCG00000012077	MX1	31.9926	33.0063	30.1435	73.5893	53.06	61.7776	1.27e-21	0.982637	up
ENSSSCG00000004565	CA12	15.0769	13.9099	14.6355	24.0647	25.0572	24.1722	2.06e-21	0.748168	up
ENSSSCG00000036403	FAM180A	3.03849	3.1167	2.79991	6.22681	6.81674	6.62692	2.56e-21	1.13105	up
ENSSSCG00000013278	TSPAN18	2.87513	2.70542	2.48624	6.58063	6.10907	5.91201	4.88e-21	1.20021	up
ENSSSCG00000040575	ISG15	18.0185	19.0465	15.9394	48.562	37.4292	48.5986	5.79e-21	1.34049	up
ENSSSCG00000007435	PLTP	23.7044	23.1888	20.8119	41.9757	38.6431	41.3944	1e-20	0.845653	up
ENSSSCG00000023522	TGM2	0.077942	0.073523	0.068665	0.492597	0.804593	0.815063	2e-20	3.11776	up
ENSSSCG00000033453	BST2	7.10717	7.96102	7.78771	16.7768	12.2795	20.221	2.37e-20	1.25153	up
ENSSSCG00000028331	IL1R2	64.6744	67.9116	64.4462	96.9141	109.434	120.32	4.49e-20	0.725659	up
ENSSSCG00000010224	EGR2	0.033408	0	0.032468	0.467271	0.468588	0.371721	5.24e-20	4.06443	up
ENSSSCG00000017258	FAM20A	1.27935	1.79549	1.40153	4.98643	6.29777	5.94504	6.37e-20	1.93608	up
ENSSSCG00000021208	SELENOP	15.2535	14.1192	14.6259	27.6745	24.0672	26.0114	8.98e-20	0.817318	up
ENSSSCG00000008963	AREG	43.1915	39.8269	49.7737	65.4792	103.946	90.4908	5.66e-19	1.05381	up
ENSSSCG00000038185	EREG	0.57228	0.604639	0.805677	2.34909	3.45154	4.86755	6.4e-19	2.42268	up
ENSSSCG00000009592	NFIL3	14.8896	13.9561	13.4851	25.7454	25.2049	24.7928	8.66e-19	0.835421	up
ENSSSCG00000005965	MYC	34.9198	34.369	36.1847	49.346	57.133	53.5992	5.37e-18	0.585379	up
ENSSSCG00000024043	ADAMTS2	4.41372	4.69217	4.6758	8.14707	8.108	7.80244	7.19e-18	0.800286	up
ENSSSCG00000010948	CTSL	9.08895	9.45054	9.02869	17.7279	17.5405	19.2672	9.21e-18	0.980227	up
ENSSSCG00000004154	TNFAIP3	1.93343	2.36097	2.05103	4.96811	5.25741	4.58086	9.8e-18	1.22037	up
ENSSSCG00000011747	CLDN11	0.838894	0.795007	0.847736	2.53782	2.97455	2.72607	1.43e-17	1.72355	up
ENSSSCG00000003763	IFI44	10.2186	11.3139	10.7298	21.6659	17.7976	19.8688	3.41e-17	0.875838	up
ENSSSCG00000003481	PADI1	0.170172	0.196412	0.137611	0.692374	1.10327	0.944703	5.14e-17	2.41606	up
ENSSSCG00000001697	TMEM63B	25.8808	24.206	24.2663	38.9206	37.0849	36.598	5.25e-17	0.59569	up
ENSSSCG00000010450	LIPA	4.74687	4.01405	3.31981	6.14061	6.39779	6.94573	6.37e-17	0.874029	up
ENSSSCG00000017416	DHX58	4.75547	5.01872	3.80103	12.6345	9.00944	11.623	6.69e-17	1.28892	up
ENSSSCG00000028056	ZFP36	25.2032	24.7155	24.6112	36.4581	40.7358	42.5761	6.89e-17	0.714743	up
ENSSSCG00000032562	TMC6	1.76607	1.82725	1.86662	4.66252	4.06674	3.98118	7.16e-17	1.21315	up
ENSSSCG00000002558	CEP170B	5.74439	6.53813	6.2313	11.3093	10.6436	9.95136	1.67e-16	0.782351	up
ENSSSCG00000006995	ASAH1	18.7038	18.836	19.8614	29.7255	30.8608	30.9526	2.16e-16	0.66976	up
ENSSSCG00000013735	JUNB	83.6036	80.072	86.0366	122.007	133.119	122.568	5.17e-16	0.593182	up
ENSSSCG00000039498	RBFOX3	0.059251	0.141392	0.113084	0.624808	0.575738	0.564341	6.66e-16	2.46657	up
ENSSSCG00000021220	CKB	37.3875	39.8083	42.3492	59.5425	62.1267	63.662	6.91e-16	0.629428	up
ENSSSCG00000011400	SEMA3B	12.5009	13.1997	13.1568	24.1074	21.0543	20.7688	9.74e-16	0.759538	up
ENSSSCG00000024174	TGIF1	17.8186	17.8916	18.8183	27.9725	28.7807	29.131	1.04e-15	0.651692	up
ENSSSCG00000010452	IFIT1	8.49446	10.0492	8.02962	23.8611	17.5753	16.7962	1.17e-15	1.13031	up
ENSSSCG00000006862	VCAM1	13.2149	14.5513	12.3852	23.3373	21.812	23.2731	1.51e-15	0.766284	up
ENSSSCG00000034293	ARL4C	31.8735	31.5733	32.2854	49.155	50.1666	49.6245	2.76e-15	0.634263	up
ENSSSCG00000014985	MMP3	19.4415	18.5825	19.6445	29.2647	31.6403	33.4217	3.57e-15	0.703435	up
ENSSSCG00000035859	WNT5A	4.67264	4.48489	4.809	7.21514	8.57038	8.38505	5.47e-15	0.787821	up
ENSSSCG00000036438	GPX3	0.940847	0.599097	1.14895	3.68237	3.57669	3.90349	6.41e-15	2.03293	up
ENSSSCG00000037815	ZC3H12A	5.27377	4.36185	4.13769	10.2898	9.0002	9.66136	1.18e-14	1.06573	up
ENSSSCG00000029388	PDE2A	9.73557	9.63797	10.8036	16.0329	17.1518	16.6945	1.41e-14	0.720325	up
ENSSSCG00000000774	USP18	9.73371	9.77453	9.225	18.1924	14.9239	16.7401	2.03e-14	0.785339	up
ENSSSCG00000021712	HERC6	4.25133	4.26341	3.64884	9.262	6.86252	7.69698	2.98e-14	0.966898	up
ENSSSCG00000011936	ZBED2	11.2809	12.1739	11.2293	18.3921	20.3453	20.0068	3.82e-14	0.756756	up
ENSSSCG00000031874	REM2	0.180694	0.229272	0.193022	1.36238	0.756835	0.766549	7.94e-14	2.24788	up
ENSSSCG00000038420	PERP	7.64834	7.17741	7.68548	12.9798	13.904	13.9489	1.14e-13	0.854668	up
ENSSSCG00000037905	ITGB5	6.99646	8.01727	7.46294	13.0649	12.9762	11.876	2.1e-13	0.751085	up
ENSSSCG00000015862	LIMS2	0.921458	0.930578	0.656126	4.13147	2.60157	3.26086	2.11e-13	1.79784	up
ENSSSCG00000032796	GRINA	6.20237	5.76811	5.23479	11.6205	12.1119	11.7765	2.36e-13	1.04085	up
ENSSSCG00000016285	ECEL1	6.01792	5.56664	5.41638	9.76313	10.0452	9.88647	2.9e-13	0.800597	up
ENSSSCG00000008957	AMCF-II	66.3632	62.9796	58.6099	96.5452	168.024	197.054	3.61e-13	1.2935	up
ENSSSCG00000022031	CHST2	20.6827	19.2772	19.9234	31.5662	31.435	30.0653	5e-13	0.632213	up
ENSSSCG00000008913	IGFBP7	14.3127	16.6505	18.5012	21.7504	28.6743	29.2816	7.32e-13	0.72158	up
ENSSSCG00000002557	NUDT14	0.53704	0.460185	0.628715	2.46841	2.32009	2.70531	7.64e-13	2.16185	up
ENSSSCG00000035037	SIK1	1.84791	1.65732	1.60979	3.32068	4.43422	3.93797	9.9e-13	1.18794	up
ENSSSCG00000021443	SGK1	15.8194	15.7958	13.7986	22.4815	29.5776	32.6422	1.08e-12	0.901598	up
ENSSSCG00000002806	MMP15	0.978109	1.12374	1.18463	2.88252	2.74683	2.59043	1.23e-12	1.32424	up
ENSSSCG00000009881	OAS2	6.72417	7.75017	6.0011	15.4509	11.2482	12.2146	1.33e-12	0.940205	up
ENSSSCG00000015353	SCIN	5.5674	5.53646	6.22384	9.86347	10.0957	9.99501	1.39e-12	0.780551	up
ENSSSCG00000024669	NBL1	24.0658	25.9325	28.2969	38.4837	39.6654	43.2291	1.42e-12	0.629011	up
ENSSSCG00000011355	COL7A1	15.524	17.3183	16.0285	29.9962	25.1689	21.8685	1.49e-12	0.653355	up
ENSSSCG00000009545	COL4A2	14.3269	15.9825	15.0785	24.1856	24.6096	20.2045	1.79e-12	0.59737	up
ENSSSCG00000006088	SDC2	22.4213	20.9507	21.7938	34.861	34.8584	31.807	1.93e-12	0.634347	up
ENSSSCG00000039244	PHYH	35.9289	33.8991	33.3862	52.6228	49.747	55.7719	6.01e-12	0.599528	up
ENSSSCG00000040445	RND3	11.7353	12.3643	12.0242	18.2178	18.3322	18.5954	6.7e-12	0.607404	up
Sus_scrofa_newGene_1617	None	19.0702	22.6357	21.7113	34.1903	41.0811	33.7981	7.98e-12	0.779898	up
ENSSSCG00000002051	ABHD4	4.45016	3.81545	4.13778	8.24206	9.10783	8.29219	9.66e-12	0.905214	up
ENSSSCG00000006359	ADAMTS4	9.30247	9.39371	9.0915	14.0749	13.8562	14.8522	1.32e-11	0.61897	up
ENSSSCG00000008749	SLIT2	0.049186	0.05801	0.031522	0.18451	0.244747	0.243869	1.57e-11	2.22124	up
ENSSSCG00000038727	GDNF	3.00397	3.16176	2.90025	5.9208	5.80549	5.36197	1.97e-11	0.910474	up
ENSSSCG00000038148	PROKR1	4.52705	4.58935	4.73577	6.84832	7.29523	7.1286	2.11e-11	0.615254	up
ENSSSCG00000015405	CD36	0.059365	0.098783	0.071079	0.390114	0.349516	0.320405	2.62e-11	2.12734	up
ENSSSCG00000038313	ZNF219	5.86801	7.26634	5.98525	11.1681	11.2497	10.8472	2.75e-11	0.797004	up
ENSSSCG00000037566	LOC106510645	3.24479	3.69947	2.95746	6.58298	6.92972	8.68795	3.15e-11	1.1603	up
ENSSSCG00000015871	NR4A2	12.3286	11.2985	10.587	16.7806	19.1704	18.0781	4.49e-11	0.687275	up
ENSSSCG00000009784	ABCB9	0.853873	0.733536	0.443567	2.33527	1.93485	2.10628	4.94e-11	1.60529	up
ENSSSCG00000035582	GIPC2	0.664832	0.523159	0.427529	1.17934	1.47442	1.54371	7.75e-11	1.4499	up
ENSSSCG00000039024	SPSB3	11.5283	10.7952	10.1182	17.6862	16.996	17.3601	8.65e-11	0.677971	up
ENSSSCG00000040815	DUSP5	1.52015	1.57988	2.079	4.19693	4.46349	4.05459	1.13e-10	1.28957	up
ENSSSCG00000015850	DUSP4	4.37848	3.43759	4.14313	6.34972	6.97242	7.73011	1.22e-10	0.810169	up
ENSSSCG00000025270	CHRD	2.42465	2.78402	2.70506	4.75224	4.31918	5.01492	1.45e-10	0.840021	up
ENSSSCG00000016254	CCL20	0.542113	1.27745	0.54925	2.8041	4.82397	3.38873	1.47e-10	2.21653	up
ENSSSCG00000003155	PPP1R15A	8.79905	9.86163	8.27594	14.8336	14.4001	13.9954	1.82e-10	0.679748	up
ENSSSCG00000017356	FAM171A2	3.09747	2.9301	2.69605	5.08537	4.70963	4.91008	1.88e-10	0.748989	up
ENSSSCG00000013667	COL5A3	0.871878	0.747281	0.963811	2.06618	1.79924	1.87875	2.03e-10	1.1472	up
ENSSSCG00000003693	MYOM1	0.3997	0.330338	0.296747	1.08383	0.83765	0.974569	2.22e-10	1.47529	up
ENSSSCG00000023379	UBE2L6	13.4299	12.1277	9.84848	21.8457	17.8133	17.0341	2.28e-10	0.683635	up
ENSSSCG00000051205	P2RX4	5.4441	5.67134	6.0831	9.87763	10.6589	10.7861	2.29e-10	0.861133	up
ENSSSCG00000022099	TP53INP2	1.83826	2.28113	2.34566	4.32401	4.22385	4.12421	2.51e-10	0.967233	up
ENSSSCG00000008712	PPP2R2C	2.13119	2.3503	1.96142	4.23467	4.05852	4.21745	2.9e-10	0.954058	up
ENSSSCG00000004679	SORD	2.80895	2.61652	2.91224	4.93764	4.75643	4.48307	3.01e-10	0.76053	up
ENSSSCG00000009720	DDX60	0.67143	0.881214	0.689437	2.24167	1.59103	1.76449	3.2e-10	1.28357	up
ENSSSCG00000008965	BTC	0.367018	0.52631	0.480764	1.36002	2.05757	1.41195	3.27e-10	1.64526	up
ENSSSCG00000013940	NLRP3	1.26287	1.26125	1.50042	2.63545	3.24745	3.16648	3.46e-10	1.15852	up
ENSSSCG00000033355	LGI3	7.41001	7.29039	6.95352	11.0945	10.6018	11.6349	3.93e-10	0.61843	up
ENSSSCG00000038604	DOCK6	5.32031	5.57093	5.91268	9.24894	7.99292	8.27581	4.6e-10	0.605504	up
ENSSSCG00000025667	FBXO2	0.726216	0.49758	0.547869	2.18829	1.88236	1.55108	6.72e-10	1.63012	up
ENSSSCG00000006082	MATN2	1.29773	1.49527	1.27163	3.00468	3.11198	2.63389	6.91e-10	1.09425	up
ENSSSCG00000017723	CCL2	395.851	386.47	386.986	501.496	570.115	715.184	6.92e-10	0.608681	up
ENSSSCG00000002993	CYP2A19	2.60796	2.32187	2.46447	6.32032	4.92445	5.88929	7.16e-10	1.20453	up
Sus_scrofa_newGene_5947	None	15.0826	12.1521	13.9535	19.9804	22.1911	23.7392	8.14e-10	0.67373	up
ENSSSCG00000031115	CD70	10.2695	9.70334	9.82533	14.0364	15.4431	16.196	8.14e-10	0.612337	up
ENSSSCG00000000436	PIP4K2C	2.46679	2.75158	2.39924	4.7392	5.7309	5.91152	8.53e-10	1.08883	up
ENSSSCG00000014921	PRSS23	5.46404	5.05808	5.0103	8.8727	8.43975	8.36336	8.71e-10	0.732621	up
ENSSSCG00000027935	FHOD3	1.83475	1.93701	1.8204	3.50242	3.05684	3.23942	8.83e-10	0.773359	up
ENSSSCG00000017705	CCL5	0.672205	0.629171	1.14135	2.31847	3.17653	4.07511	8.92e-10	1.95581	up
ENSSSCG00000027646	TIPARP	5.89013	7.12436	6.00811	9.67529	9.94457	10.178	1.01e-09	0.645386	up
ENSSSCG00000031660	MAPK8IP2	7.50219	7.17838	8.51132	11.5935	14.2603	14.5345	1.02e-09	0.795891	up
ENSSSCG00000011147	AKR1C2	1.05659	1.0513	0.936093	1.82185	2.81498	3.18866	1.22e-09	1.35296	up
ENSSSCG00000021880	MXRA8	26.6354	32.0291	31.1877	48.0307	52.5119	40.5268	1.3e-09	0.656431	up
ENSSSCG00000029860	EPB41L4A	2.03087	1.86336	1.67884	4.10203	3.51597	3.79199	1.45e-09	1.02893	up
ENSSSCG00000032849	MLPH	1.22703	0.821735	1.67036	3.82585	2.60914	4.42783	1.93e-09	1.35207	up
ENSSSCG00000016751	GCK	2.47986	3.5918	3.34648	6.09637	6.85026	6.22347	2.08e-09	1.02337	up
ENSSSCG00000032428	ARSA	10.7648	9.54926	12.2239	19.2349	18.5692	15.5004	2.1e-09	0.687886	up
ENSSSCG00000015802	FAM149A	2.89758	3.2641	3.32388	5.85242	6.19257	6.19521	2.21e-09	0.938493	up
ENSSSCG00000008227	ST3GAL5	2.15453	2.58063	2.71468	4.51861	5.02335	5.14759	2.52e-09	0.961318	up
ENSSSCG00000039830	MAN1B1	15.2242	13.1095	16.2355	24.3424	21.2251	24.0724	2.88e-09	0.63925	up
ENSSSCG00000038879	RELB	7.40848	6.9121	7.09196	11.3862	12.189	10.9244	3.02e-09	0.691984	up
ENSSSCG00000030359	ARHGEF3	0.21645	0.298238	0.367638	0.801817	1.08454	0.797341	3.05e-09	1.59812	up
ENSSSCG00000032053	ST8SIA5	0.422668	1.10406	0.427578	1.70882	1.36164	1.42328	3.05e-09	1.53314	up
ENSSSCG00000009979	NEFH	0.081052	0.119777	0.079372	0.267198	0.489014	0.4725	3.9e-09	2.08938	up
ENSSSCG00000012076	MX2	0.478843	0.810586	0.428525	2.85364	1.24406	1.94514	4.4e-09	1.80375	up
ENSSSCG00000014672	LOC100738479	0.727735	0.861221	0.701814	1.97965	1.56857	1.82878	5.14e-09	1.22597	up
ENSSSCG00000009844	HSPB8	3.57434	4.14692	2.56018	8.47097	8.67554	7.32849	5.3e-09	1.16436	up
ENSSSCG00000034656	RTN4R	0.431387	0.871573	0.633471	2.25862	1.51797	2.27507	6.08e-09	1.45195	up
ENSSSCG00000005437	KLF4	16.2784	13.6954	14.3542	23.2489	23.3274	19.9489	6.29e-09	0.612147	up
ENSSSCG00000001715	ENPP5	0.123414	0.067642	0.034627	0.290387	0.391116	0.361774	6.87e-09	2.1368	up
ENSSSCG00000028076	ZBTB7C	0.259301	0.348551	0.356699	0.921459	0.790112	0.913295	7.47e-09	1.44132	up
ENSSSCG00000008240	SH2D6	3.4601	4.00805	4.08712	9.46338	7.50696	7.47835	8.23e-09	1.07573	up
ENSSSCG00000001910	ISLR	11.1389	9.434	9.63091	15.8424	15.8267	15.7689	9.94e-09	0.656913	up
ENSSSCG00000025924	IGFBP5	0.956092	1.02894	1.06437	1.62546	2.98166	3.57636	1.05e-08	1.41769	up
Sus_scrofa_newGene_7251	None	3.15016	3.442	3.40968	5.4013	6.53187	5.61607	1.34e-08	0.83316	up
ENSSSCG00000011076	OTUD1	1.23408	0.850822	1.22167	2.8258	2.80732	2.94129	1.52e-08	1.35562	up
ENSSSCG00000044051	ENSSSCG00000044051	4.86108	4.95446	4.95521	9.57972	8.02299	8.65479	1.69e-08	0.826467	up
ENSSSCG00000027660	IFI44L	6.50213	8.09533	7.11743	12.238	10.3721	10.8864	2.03e-08	0.631019	up
ENSSSCG00000010655	GFRA1	0.889727	0.73784	0.81949	1.59696	1.77791	1.91925	2.04e-08	1.10595	up
ENSSSCG00000017359	RUNDC3A	1.2796	1.07088	0.952771	2.29795	2.26888	2.61802	2.1e-08	1.23432	up
ENSSSCG00000011819	MB21D2	0.192365	0.26879	0.176486	0.780707	0.578169	0.614026	2.17e-08	1.6189	up
ENSSSCG00000012083	RIPK4	0.17452	0.173132	0.15499	0.590135	0.494837	0.485135	2.27e-08	1.61957	up
ENSSSCG00000000248	KRT5	4.91015	3.87227	4.90407	7.6684	8.44361	9.99616	2.28e-08	0.9079	up
ENSSSCG00000011596	TRH	0.282866	0.647886	0.334205	1.35176	1.32818	1.5539	2.36e-08	1.73283	up
ENSSSCG00000032446	C1orf116	1.46163	1.53724	1.37794	2.72085	3.10437	3.1995	2.42e-08	1.04121	up
ENSSSCG00000040845	AGPAT2	15.6403	14.8991	14.0949	21.3168	22.322	23.2323	2.51e-08	0.632779	up
ENSSSCG00000008294	ACTG2	2.82305	2.6521	2.4764	4.61245	6.11256	6.91277	3.06e-08	1.14315	up
ENSSSCG00000001963	EGLN3	1.26056	1.35718	1.13913	2.3826	2.76204	2.82588	3.76e-08	1.0789	up
ENSSSCG00000026618	CAVIN2	0.689464	0.781477	0.639051	1.53647	1.37475	1.5925	3.99e-08	1.09205	up
ENSSSCG00000009083	SPRY1	0.787254	0.779107	0.869902	1.39561	1.87701	2.31067	4.26e-08	1.15467	up
ENSSSCG00000030694	PKP1	1.36857	1.25175	1.45337	2.8555	2.64011	2.37243	4.7e-08	0.945145	up
ENSSSCG00000006052	FZD6	2.79323	2.51965	2.74245	4.29945	4.62717	5.2966	4.86e-08	0.815533	up
ENSSSCG00000000896	NTN4	4.10718	4.55882	3.99882	6.58034	6.52277	6.66728	5.58e-08	0.639475	up
ENSSSCG00000010607	COL17A1	0.340124	0.416411	0.345828	0.900337	0.83065	0.772295	6.93e-08	1.17961	up
ENSSSCG00000027161	PIP5K1B	0.577099	0.490655	0.560025	1.13866	1.52468	1.32334	8.66e-08	1.2743	up
ENSSSCG00000035249	GADD45G	2.04031	1.75779	1.04591	4.62	4.82771	3.796	9.35e-08	1.44417	up
ENSSSCG00000015839	NRG1	2.85903	2.51638	3.53064	4.55307	3.88714	4.46096	1.01e-07	0.730658	up
ENSSSCG00000009045	HHIP	1.9763	2.01191	2.01391	2.9168	3.17144	2.96061	1.33e-07	0.590415	up
Sus_scrofa_newGene_5795	None	0.661213	0.328328	0.446883	1.48115	1.27491	1.21443	1.34e-07	1.36412	up
ENSSSCG00000011560	CRELD1	3.80058	3.97345	4.15803	7.04891	7.25821	7.93881	1.46e-07	0.893902	up
ENSSSCG00000007980	FAM234A	8.61609	7.81172	8.16518	12.9844	12.544	11.5834	1.66e-07	0.588535	up
ENSSSCG00000031715	CARD9	3.63439	3.95784	3.67972	7.99306	6.04124	6.8524	1.82e-07	0.840481	up
Sus_scrofa_newGene_7412	None	0.180293	0.282084	0.486298	0.882647	0.822716	0.667056	2.15e-07	1.60289	up
ENSSSCG00000015732	TFCP2L1	0.138863	0.131999	0.185402	0.374394	0.375118	0.404515	2.18e-07	1.32948	up
ENSSSCG00000008250	CTNNA2	0.632705	0.462153	0.610874	1.5457	1.27497	1.14905	2.34e-07	1.22564	up
ENSSSCG00000003333	C1QTNF12	6.97015	8.44332	9.7354	14.1658	18.3608	14.3374	2.46e-07	0.895047	up
ENSSSCG00000011489	ENSSSCG00000011489	1.62055	1.70837	1.51968	2.6828	2.71499	2.8448	2.82e-07	0.765948	up
ENSSSCG00000000907	PLXNC1	0.135268	0.205566	0.135628	0.499145	0.352777	0.419415	2.93e-07	1.41287	up
ENSSSCG00000010276	UNC5B	2.22967	2.19579	2.32802	4.20435	4.03423	3.47432	3.04e-07	0.790832	up
ENSSSCG00000005277	GCNT1	3.05868	3.28036	2.99947	5.84713	5.236	4.8587	3.18e-07	0.758866	up
ENSSSCG00000017538	HOXB7	0.371279	0.299657	0.39546	1.40753	1.27867	0.848628	3.44e-07	1.69126	up
ENSSSCG00000010451	IFIT2	9.56869	10.478	8.46446	16.3275	13.1898	13.5108	3.68e-07	0.591135	up
ENSSSCG00000027365	WNT7B	2.14208	1.82972	1.70251	3.04734	3.71216	4.31137	3.95e-07	0.957069	up
Sus_scrofa_newGene_9113	None	1.04003	0.990033	0.675056	2.61389	2.34533	2.2066	4.83e-07	1.28881	up
ENSSSCG00000014812	FOLR2	6.26119	5.3875	4.99692	11.1941	8.59612	8.59685	5.68e-07	0.802325	up
ENSSSCG00000007508	ZBP1	0.248601	0.582617	0.416667	1.30036	1.14733	1.00813	6.24e-07	1.46329	up
ENSSSCG00000005828	EGFL7	3.35887	6.54315	8.30625	6.67034	10.798	4.93126	6.49e-07	0.718351	up
ENSSSCG00000004367	POPDC3	1.01226	1.22524	1.36075	2.41628	2.86272	2.8556	9.19e-07	1.17137	up
ENSSSCG00000016506	KLRG2	0.589885	0.486469	0.339889	1.06088	1.08964	1.16477	9.27e-07	1.21258	up
ENSSSCG00000006620	TUFT1	2.65606	2.14811	2.05586	3.9424	4.35021	4.49468	9.46e-07	0.891871	up
ENSSSCG00000039419	SLCO4A1	4.43901	4.20793	4.23193	5.41865	8.14184	8.46301	9.82e-07	0.769137	up
ENSSSCG00000011695	AGTR1	0.35557	0.29617	0.292772	0.698079	0.721715	0.662586	9.98e-07	1.13102	up
ENSSSCG00000030548	HERC5	2.01377	2.19367	1.26072	4.48989	2.57031	3.49051	1e-06	0.97264	up
ENSSSCG00000011837	MELTF	0.714473	0.741338	0.882163	1.61909	1.9453	1.35784	1.01e-06	1.07217	up
ENSSSCG00000006802	KCNA3	0.265965	0.467553	0.269406	0.658832	0.605083	1.06944	1.06e-06	1.20973	up
ENSSSCG00000023745	MCOLN3	0.223546	0.113207	0.210822	0.600289	0.556942	0.61985	1.14e-06	1.64638	up
ENSSSCG00000040725	IL11	23.3546	26.9708	28.0928	31.85	52.5819	51.8747	1.16e-06	0.794622	up
ENSSSCG00000024179	NAGS	0.483044	0.531671	0.440104	1.20016	1.08717	1.4276	1.41e-06	1.34983	up
ENSSSCG00000013093	VWCE	0.412772	0.433613	0.493587	0.868658	0.887048	1.25937	1.56e-06	1.15866	up
ENSSSCG00000017920	ENSSSCG00000017920	3.38579	2.81894	4.18812	5.87014	6.55012	6.21213	1.89e-06	0.706977	up
ENSSSCG00000039841	SHC3	0.276713	0.260757	0.438165	0.764731	0.794352	1.17872	1.94e-06	1.46789	up
ENSSSCG00000013119	STX3	3.2368	4.88553	3.18715	6.65899	6.40825	7.18443	2.12e-06	0.822421	up
ENSSSCG00000004962	CORO2B	4.57853	4.39524	4.15365	6.45999	7.51699	6.18261	2.37e-06	0.613887	up
ENSSSCG00000027558	GABBR2	1.50961	1.4951	1.47524	2.56114	2.80782	2.26934	2.5e-06	0.76693	up
ENSSSCG00000039522	SHISAL1	0.14697	0.197766	0.239991	0.364624	0.532991	0.514136	2.54e-06	1.23418	up
ENSSSCG00000004101	LRP11	4.10147	3.53377	3.7136	6.44994	5.63242	5.95801	2.56e-06	0.666731	up
ENSSSCG00000031053	S100A1	4.51711	3.68076	3.33385	6.61524	9.79565	7.70642	2.71e-06	1.02614	up
ENSSSCG00000014088	IQGAP2	0.213321	0.224552	0.186213	0.453165	0.536402	0.536039	2.8e-06	1.11602	up
ENSSSCG00000009114	PRSS12	1.47055	1.53194	1.29921	2.42027	2.45639	2.56988	3.07e-06	0.790176	up
ENSSSCG00000011729	ENSSSCG00000011729	4.96376	5.32463	6.35617	10.5087	8.81122	8.74887	3.26e-06	0.69667	up
ENSSSCG00000007079	FLRT3	2.94633	3.11376	2.62166	4.29472	4.6026	5.81321	3.3e-06	0.755812	up
ENSSSCG00000008051	ABCA3	0.865849	1.03906	0.733121	1.52506	1.50055	1.72777	3.34e-06	0.853441	up
ENSSSCG00000015556	LAMC2	0.914852	0.956927	0.885926	1.84492	1.57594	1.62583	3.44e-06	0.869611	up
ENSSSCG00000002555	JAG2	0.719112	0.474748	0.507181	1.13168	1.15972	1.27781	3.48e-06	1.0593	up
ENSSSCG00000031724	LYNX1	0.989547	1.40275	0.898373	2.22769	2.07326	2.1532	3.55e-06	0.968334	up
ENSSSCG00000010448	ENSSSCG00000010448	3.59862	5.23049	3.59085	6.76501	9.23151	9.02287	3.72e-06	0.602675	up
ENSSSCG00000006051	CTHRC1	1.34588	1.26386	1.06959	2.99231	2.67073	2.34364	3.91e-06	1.11279	up
ENSSSCG00000037032	DNASE1L1	10.1208	10.3593	8.70082	15.9707	14.5135	14.7758	4.27e-06	0.63026	up
ENSSSCG00000016129	CMKLR2	1.71272	1.60623	2.11501	3.45553	3.23022	3.66794	4.27e-06	0.950221	up
ENSSSCG00000004713	TGM5	0.365669	0.294745	0.36199	0.703172	0.765693	0.923835	4.72e-06	1.20362	up
ENSSSCG00000003582	SMPDL3B	1.2162	1.34499	1.3341	2.75088	2.28456	2.71218	4.97e-06	0.985182	up
ENSSSCG00000006569	SLC27A3	0.901978	0.703364	0.251588	1.03453	3.79688	3.70763	5.05e-06	2.18441	up
ENSSSCG00000017333	FMNL1	1.79183	1.70333	2.01437	3.42085	3.40848	3.87339	5.16e-06	0.692986	up
ENSSSCG00000009216	SPP1	4.60496	4.26608	4.41001	6.19552	9.40934	9.58	5.59e-06	0.917984	up
ENSSSCG00000009672	SCARA5	0.300614	0.154122	0.51239	0.837657	0.970903	1.09057	5.68e-06	1.55548	up
ENSSSCG00000014361	CYSTM1	15.8627	13.5819	15.4186	21.5857	26.3922	21.3902	5.73e-06	0.604115	up
Sus_scrofa_newGene_1419	None	1.25725	1.06239	1.51596	1.99988	3.64825	3.97372	5.92e-06	1.30338	up
ENSSSCG00000008491	QPCT	2.18098	2.36161	2.2174	3.25579	4.71628	3.67045	6.03e-06	0.779386	up
ENSSSCG00000032240	RSPO1	4.20094	4.11429	3.83286	7.89304	6.00581	8.56	7.11e-06	0.883946	up
ENSSSCG00000022233	GAD1	2.64122	2.61272	2.85866	4.39279	4.5751	3.90922	7.47e-06	0.685926	up
ENSSSCG00000005199	GLDC	3.42041	3.68961	3.67863	4.86419	6.62062	5.52711	8.51e-06	0.654529	up
ENSSSCG00000027890	RASA4B	0.162805	0.175174	0.09587	0.525564	0.496654	0.302238	9.65e-06	1.47489	up
ENSSSCG00000014819	ATG16L2	3.2079	3.20527	3.6793	5.40333	5.45406	4.92631	9.83e-06	0.640864	up
ENSSSCG00000006289	F5	0.44251	0.413817	0.600235	1.11204	0.854259	0.941851	1.09e-05	0.990774	up
ENSSSCG00000005503	TLR4	2.8227	1.7415	1.8374	2.30936	4.74552	2.58119	1.25e-05	0.716854	up
ENSSSCG00000020963	EPDR1	1.08844	1.11876	1.53344	2.09219	2.78226	2.60789	1.3e-05	0.993334	up
ENSSSCG00000033258	TCF21	4.58257	4.55655	5.06402	7.69775	7.61882	7.39431	1.35e-05	0.672528	up
ENSSSCG00000001716	RCAN2	5.51909	4.11556	5.09574	7.71332	8.72567	7.24116	1.54e-05	0.680123	up
ENSSSCG00000032225	LRRC31	0.507827	0.338675	0.421577	0.891405	0.829894	0.800086	1.55e-05	0.980246	up
ENSSSCG00000006187	MSC	1.14742	0.827058	1.13311	1.8527	2.20558	2.20709	1.56e-05	0.998934	up
ENSSSCG00000033518	LLGL2	0.575245	0.62459	0.578718	1.0561	1.14639	1.24451	1.72e-05	0.934264	up
ENSSSCG00000009031	EDNRA	1.93894	2.50079	2.03675	3.54841	3.42905	3.14047	1.79e-05	0.64855	up
ENSSSCG00000030165	MAFF	4.4876	4.20615	4.43548	6.6047	6.58995	7.43625	1.8e-05	0.647479	up
ENSSSCG00000034364	SPECC1	1.70748	1.78205	1.90415	2.48297	3.1517	2.7025	1.83e-05	0.682214	up
ENSSSCG00000031831	CADM1	1.23808	1.24351	1.2168	2.25449	2.34279	1.85579	1.94e-05	0.799184	up
ENSSSCG00000038562	RND1	1.6126	2.25897	1.74213	3.35557	3.3853	3.59004	1.95e-05	0.876848	up
ENSSSCG00000008647	CMPK2	3.84317	3.86863	2.6695	5.89642	5.44642	5.56997	1.97e-05	0.72667	up
ENSSSCG00000039273	LOC110257710	5.27172	4.71191	5.57179	8.61233	9.14208	9.32565	2e-05	0.791777	up
ENSSSCG00000009442	CNMD	0.427338	0.170126	0.185914	0.487658	1.00394	1.1059	2.08e-05	1.691	up
ENSSSCG00000024800	DSC2	0.557917	0.860196	0.756257	1.42441	1.43049	1.18061	2.1e-05	0.886361	up
ENSSSCG00000003894	CYP4B1	1.47106	1.38133	1.47705	2.48601	2.65883	3.32952	2.1e-05	0.958609	up
ENSSSCG00000013886	B3GNT3	2.1694	1.82007	2.06635	3.45594	3.56368	3.39514	2.12e-05	0.774309	up
ENSSSCG00000008344	ARHGAP25	0.168377	0.308109	0.130595	0.394229	0.609507	0.669307	2.18e-05	1.46041	up
ENSSSCG00000036060	RRAD	0.985695	0.580747	0.62825	1.56164	1.99796	1.5918	2.26e-05	1.20723	up
ENSSSCG00000038965	ARC	0.233347	0.204178	0.259085	0.73152	0.561222	0.459038	2.33e-05	1.30693	up
ENSSSCG00000003928	PLK3	3.64107	3.49048	3.70426	6.36097	5.13368	5.66489	2.44e-05	0.672778	up
ENSSSCG00000037918	ADIRF	10.0073	10.4624	11.9222	16.0829	23.3159	21.2332	2.49e-05	0.899421	up
ENSSSCG00000010084	SDF2L1	7.37331	7.37768	8.29276	11.8211	15.772	12.5868	2.61e-05	0.631989	up
ENSSSCG00000049524	LOC100525572	0.1107	0.102334	0.101683	0.23709	0.288165	0.225447	2.97e-05	1.24159	up
ENSSSCG00000023178	BATF2	0.246232	0.241077	0.40556	0.623371	0.877573	0.786644	3.14e-05	1.34212	up
ENSSSCG00000005911	OPLAH	1.95073	2.56512	1.93099	3.95855	3.57397	3.12636	3.2e-05	0.723855	up
Sus_scrofa_newGene_2887	None	0.208493	0.26178	0.233552	0.583502	0.42994	0.879879	3.36e-05	1.39453	up
ENSSSCG00000012053	CBR3	2.5667	3.54884	2.36675	5.34499	5.03512	6.00205	3.45e-05	0.945359	up
ENSSSCG00000007058	PLCB4	0.38214	0.348069	0.304902	0.677811	0.856904	0.57296	3.56e-05	1.01938	up
ENSSSCG00000035199	PTGES3L	1.24546	1.59217	1.12817	2.47247	2.44384	3.39477	3.58e-05	1.05229	up
ENSSSCG00000009410	RUBCNL	0.592441	0.704365	0.770819	1.48566	1.21854	1.39571	4.03e-05	0.986187	up
Sus_scrofa_newGene_3830	None	0.283418	0.208519	0.205092	0.529139	0.801136	0.5608	4.11e-05	1.25902	up
ENSSSCG00000022236	FOLR1	4.45867	4.72195	4.63997	7.52811	7.36672	7.76572	4.2e-05	0.70841	up
ENSSSCG00000015897	IFIH1	1.45715	1.4902	1.3832	2.55448	1.86212	2.74011	4.32e-05	0.717875	up
ENSSSCG00000014362	HBEGF	1.70802	1.63173	1.97676	3.0913	2.53433	4.29688	4.51e-05	0.88073	up
ENSSSCG00000037337	BRSK2	0.136095	0.232689	0.298767	0.68784	0.537451	0.629872	4.63e-05	1.27754	up
ENSSSCG00000013114	SLC15A3	2.70536	2.47437	2.79006	3.97	4.97683	4.60757	4.8e-05	0.758655	up
ENSSSCG00000017328	ARHGAP27	1.08815	0.91081	1.02561	1.86819	1.80475	1.55794	4.96e-05	0.784907	up
ENSSSCG00000012854	RASSF7	0.477331	0.890413	0.667625	1.69388	1.38319	1.37368	5.03e-05	1.1329	up
ENSSSCG00000027428	ENHO	9.99251	8.237	8.93955	13.0435	13.9129	15.7508	5.04e-05	0.646567	up
ENSSSCG00000010529	SFRP5	9.23066	8.64712	8.36605	10.6118	13.8648	16.9537	5.04e-05	0.655183	up
ENSSSCG00000027709	PARP9	3.18357	4.25602	4.50493	6.23493	5.76333	6.68513	5.1e-05	0.634351	up
ENSSSCG00000025238	SHOX2	0.969746	1.07343	1.02441	1.44748	2.09424	2.14102	5.23e-05	0.883511	up
ENSSSCG00000038853	GPR137B	2.07423	1.91591	2.08253	3.30996	3.02131	3.02331	5.35e-05	0.617381	up
Sus_scrofa_newGene_3842	None	0.321258	0.276931	0.351707	0.717234	0.881442	0.751878	5.56e-05	1.25743	up
ENSSSCG00000016052	MFSD6	0.549145	0.479805	0.658027	0.953208	1.25205	1.03026	5.85e-05	0.928681	up
ENSSSCG00000024596	NOCT	1.83092	1.63144	1.13068	3.15178	2.57556	2.62321	6.02e-05	0.862096	up
ENSSSCG00000008233	TMEM150A	2.89586	2.90965	2.79257	4.31406	5.35722	5.21378	6.12e-05	0.772104	up
ENSSSCG00000015905	SCN2A	0.40197	0.461095	0.411838	0.991082	0.65882	0.711375	6.39e-05	0.887261	up
Sus_scrofa_newGene_8948	None	1.48023	1.16901	1.23963	2.21869	2.61771	2.86686	6.6e-05	0.956635	up
ENSSSCG00000002712	LDHD	2.32342	2.68481	1.83564	3.70045	3.71567	4.24687	6.69e-05	0.73759	up
ENSSSCG00000037793	NIT1	5.34954	5.54535	4.31863	8.07443	7.82991	8.54957	7.28e-05	0.695598	up
ENSSSCG00000012409	CITED1	0.535926	0.622522	0.563375	1.07056	1.5483	1.50058	7.6e-05	1.24922	up
ENSSSCG00000021597	PHLDA2	10.6402	8.6872	12.5473	16.8467	20.8342	16.0467	7.64e-05	0.74741	up
ENSSSCG00000006950	DNAI3	0.474151	0.355135	0.495114	0.813215	1.05137	0.863997	8.06e-05	1.02387	up
ENSSSCG00000002737	CHST4	0.070477	0.082871	0.16606	0.326248	0.18273	0.405787	8.2e-05	1.49332	up
ENSSSCG00000003255	CACNG8	0.050468	0.191348	0.129895	0.485784	0.345878	0.277824	8.72e-05	1.57138	up
ENSSSCG00000043182	ENSSSCG00000043182	3.84402	4.99388	3.9152	7.80189	7.90931	8.32814	8.81e-05	0.905993	up
ENSSSCG00000010840	RGS7	3.45418	2.75958	2.71753	4.122	4.83067	5.06686	9.04e-05	0.659116	up
ENSSSCG00000014369	CD14	2.7657	2.9686	2.60591	4.67147	4.16444	4.00189	9.49e-05	0.61848	up
Sus_scrofa_newGene_8495	None	0.939474	1.47457	1.37166	2.52973	2.44751	2.73462	9.91e-05	1.12613	up
ENSSSCG00000013545	TUBB4A	0.076003	0.109068	0.121419	0.280074	0.196214	0.262307	0.000104485	1.23999	up
ENSSSCG00000003470	FAM131C	1.24418	0.877014	0.433637	1.61028	2.08628	2.26673	0.000108496	1.2491	up
ENSSSCG00000005946	CCN4	2.58915	3.82161	2.72146	3.47423	3.80517	4.16684	0.000109336	0.61513	up
ENSSSCG00000015362	TSPAN13	0.788518	1.03048	0.464046	1.90452	1.38119	1.80751	0.000109368	1.15296	up
ENSSSCG00000017508	STAC2	1.00016	1.06715	0.878163	1.6509	1.76585	1.73113	0.000117439	0.799921	up
ENSSSCG00000040638	DIO2	0.108735	0.047172	0.087762	0.206105	0.229082	0.179581	0.000126606	1.28814	up
ENSSSCG00000015037	IL18	0.658343	0.599039	0.967776	1.43467	1.38466	2.24797	0.000127907	0.912962	up
ENSSSCG00000028047	DTNA	0.269232	0.338482	0.491393	0.818123	0.664161	0.741344	0.000129467	0.982341	up
ENSSSCG00000014869	LRRC32	0.098191	0.1611	0.127264	0.260806	0.266138	0.374915	0.000139931	1.21404	up
ENSSSCG00000014978	ANGPTL5	6.69654	6.7609	7.10081	8.15419	11.9272	13.8365	0.000140402	0.718738	up
Sus_scrofa_newGene_6395	None	14.1514	13.3028	12.8183	21.2376	21.4296	20.6682	0.000145213	0.649383	up
ENSSSCG00000024136	AMPH	1.03168	1.56669	1.15906	2.45412	1.96144	2.27251	0.000148321	0.833283	up
ENSSSCG00000047156	FDCSP	4.39093	5.09609	5.54513	7.39787	12.3208	9.29912	0.000156096	0.943066	up
ENSSSCG00000003108	NPAS1	0.589399	0.883067	1.00254	1.80728	2.14196	1.23401	0.000174168	1.06646	up
ENSSSCG00000000062	CSDC2	0.210717	0.317553	0.349862	0.602133	0.685615	0.636093	0.000186586	1.11751	up
ENSSSCG00000051054	ENSSSCG00000051054	1.74507	2.06462	2.19592	3.43192	3.03227	3.2435	0.000189403	0.689119	up
ENSSSCG00000000234	TAMALIN	1.31222	1.23746	1.61733	2.26053	2.2849	2.39117	0.000191607	0.728829	up
ENSSSCG00000003744	MOCOS	1.31367	1.28029	1.35308	2.12767	2.49533	2.13067	0.000196673	0.721422	up
ENSSSCG00000012103	GPR143	1.22481	1.27848	1.22461	1.78099	3.66337	2.38921	0.000200596	1.06326	up
ENSSSCG00000015002	ELMOD1	0.28379	0.364484	0.217764	0.630676	0.7334	0.429015	0.000205557	1.11381	up
ENSSSCG00000036612	TNFAIP2	1.07829	0.918981	1.04178	2.09147	1.58967	1.74778	0.000212804	0.82502	up
ENSSSCG00000021902	GABRP	1.50433	1.43414	1.68173	1.94646	3.08878	3.2049	0.000216546	0.831306	up
ENSSSCG00000010115	GSC2	0.274337	0.446921	0.3416	0.690529	0.579299	1.00517	0.00021666	1.09927	up
ENSSSCG00000039627	TMEM200C	1.25607	1.65759	1.39056	2.39451	2.47675	2.66832	0.000233872	0.80586	up
ENSSSCG00000025286	MCTP1	0.818212	0.793154	0.778492	1.33407	1.31858	1.43907	0.000247074	0.744595	up
ENSSSCG00000033544	NTF3	2.02591	2.38911	2.25383	3.72839	3.74362	3.63103	0.000250212	0.742122	up
ENSSSCG00000031661	C5H12orf75	1.67188	1.97604	1.96459	2.94416	3.2159	3.76839	0.000263032	0.8147	up
ENSSSCG00000039283	SIX3	1.06252	1.04603	1.04319	2.11921	1.72629	1.72411	0.000277692	0.811672	up
ENSSSCG00000035093	KIF26A	0.41623	0.34498	0.374051	0.725313	0.791345	0.592501	0.000279734	0.837076	up
ENSSSCG00000031690	TLDC2	3.00659	5.36776	1.4706	6.16286	7.41552	7.81926	0.00028009	1.12188	up
ENSSSCG00000006287	SELL	1.067	1.43289	0.999498	1.79371	2.10557	2.6681	0.000281762	0.859798	up
ENSSSCG00000017886	FBXO39	0.86499	0.467509	0.630019	1.90986	1.08817	1.16973	0.000308854	0.968245	up
ENSSSCG00000011178	CPNE4	0.271253	0.124558	0.452002	0.831897	0.585113	0.811882	0.000310424	1.3832	up
ENSSSCG00000014139	ARSK	1.9725	1.45907	1.69308	2.73933	2.94458	2.3269	0.000323403	0.638804	up
ENSSSCG00000008873	GASK1B	0.408687	0.516111	0.467347	0.90357	0.854643	0.923916	0.000355105	0.982704	up
ENSSSCG00000016722	UBE2D4	2.35947	2.56665	2.42867	3.68905	3.48794	3.90923	0.000357826	0.596827	up
ENSSSCG00000008648	RSAD2	0.944334	1.13579	0.851623	2.67101	1.34	1.7988	0.000363738	0.982345	up
ENSSSCG00000016703	HOXA5	0.156942	0.132998	0.122918	0.319636	0.309826	0.226512	0.000363778	1.03872	up
ENSSSCG00000017865	CTNS	5.77332	2.76286	6.48462	7.9134	6.95931	8.12731	0.000373007	0.588145	up
ENSSSCG00000032423	SPOCK1	0.123763	0.136439	0.170482	0.399941	0.235713	0.339651	0.000378452	1.15298	up
ENSSSCG00000047083	LOC100738859	2.07898	2.39065	1.49343	3.2011	3.451	3.64176	0.000380588	0.783614	up
ENSSSCG00000009250	PRKG2	2.86615	2.73214	2.63165	4.82564	4.34448	3.54215	0.00038282	0.622865	up
ENSSSCG00000033592	TMC8	0.352355	0.49283	0.338138	0.745396	0.696191	0.954967	0.000390485	0.897484	up
ENSSSCG00000027726	DLL1	1.03853	1.31256	1.09205	1.76507	2.05339	1.67998	0.000392759	0.673858	up
ENSSSCG00000001867	PSTPIP1	0.925745	0.799455	0.470829	1.34924	1.48882	1.94863	0.000396788	0.951355	up
ENSSSCG00000013313	PRRG4	1.34332	1.09804	1.20459	2.09842	1.98037	1.82421	0.000397151	0.687089	up
ENSSSCG00000021997	ALS2CL	2.07213	1.61658	1.64339	3.41204	2.95923	2.39607	0.000405741	0.731734	up
ENSSSCG00000013004	TM7SF2	0.337505	0.446324	0.301383	0.87647	0.673365	0.826355	0.000411757	1.12045	up
ENSSSCG00000007575	RADIL	0.357408	0.371835	0.269483	0.718045	0.628351	0.573536	0.000425846	0.854206	up
ENSSSCG00000037579	PPBP	1.44317	0.958354	0.692589	1.32197	2.16733	3.50882	0.000443992	1.21928	up
ENSSSCG00000029460	RND2	1.34333	1.65962	1.24131	2.75071	2.07704	2.92423	0.000461586	0.859771	up
ENSSSCG00000012265	CHST7	0.406601	0.379255	0.660453	0.951167	0.915745	1.06651	0.000465964	1.00417	up
ENSSSCG00000032122	ENSSSCG00000032122	1.85433	1.51406	1.62899	2.54709	3.05764	2.83546	0.000477969	0.74547	up
ENSSSCG00000008820	TEC	0.444227	0.462078	0.49629	0.67567	0.912598	1.15365	0.000484575	0.961738	up
ENSSSCG00000004835	MAGEL2	0.112853	0.097658	0.195799	0.267129	0.283542	0.391247	0.000498415	1.19604	up
ENSSSCG00000037598	SNX10	1.40592	0.954545	0.99216	1.77016	2.08349	2.06783	0.000501489	0.812193	up
ENSSSCG00000005967	LRATD2	0.720309	0.886384	0.563427	1.22074	1.15704	1.31621	0.000505599	0.754731	up
ENSSSCG00000015612	IRF6	0.137414	0.172206	0.126805	0.220548	0.387053	0.365556	0.000506534	1.13367	up
ENSSSCG00000001882	NEIL1	0.518092	0.732814	0.938049	1.21029	1.47317	1.63477	0.000523579	0.96424	up
ENSSSCG00000011723	MME	0.103001	0.056221	0.095299	0.217815	0.172674	0.180606	0.000524847	1.13103	up
ENSSSCG00000010403	MARCHF8	1.9911	2.06317	1.71315	3.59895	2.92074	2.3229	0.000540802	0.612237	up
ENSSSCG00000017749	EVI2A	1.20005	1.03451	0.938489	1.63717	1.79185	1.95997	0.000550514	0.760774	up
ENSSSCG00000037156	RBPJL	0.680862	0.36314	0.45382	0.847286	1.35629	1.02924	0.000558787	1.09252	up
ENSSSCG00000033759	TBXA2R	0.173518	0.126847	0.129544	0.285913	0.241545	0.298285	0.000588969	0.915432	up
ENSSSCG00000029219	SH3BGR	3.86116	3.5669	4.67504	6.10399	6.34547	7.20346	0.000612592	0.692364	up
ENSSSCG00000009523	GGACT	2.2579	2.37262	3.02785	3.71147	4.2154	5.36902	0.000614969	0.757835	up
ENSSSCG00000038911	KLF2	0.850993	0.832426	0.892294	1.35817	1.57979	1.71997	0.000645073	0.839343	up
ENSSSCG00000040629	IL34	3.45884	3.64603	3.14297	6.31215	4.43675	5.16236	0.000655225	0.672231	up
ENSSSCG00000005465	SUSD1	0.390479	0.310663	0.390883	0.599946	0.6202	0.65778	0.000687055	0.8256	up
ENSSSCG00000009237	HPSE	0.111605	0.242441	0.075559	0.380984	0.424503	0.412108	0.000693251	1.27884	up
ENSSSCG00000012490	TMEM35A	0.72582	0.992866	0.927171	1.76087	1.28779	1.76388	0.000714445	0.859502	up
ENSSSCG00000001841	RHCG	1.53324	1.16157	1.84608	2.69793	2.42983	2.54915	0.000725495	0.749992	up
ENSSSCG00000010142	RYR2	0.035946	0.072929	0.041732	0.133601	0.075363	0.125458	0.000725573	1.1449	up
ENSSSCG00000028381	FLYWCH1	1.55875	1.51266	1.53583	2.27062	2.46621	2.30806	0.000760586	0.60759	up
ENSSSCG00000016617	WNT16	0.659084	0.660367	0.801921	1.2375	1.30445	1.10317	0.000763819	0.773043	up
ENSSSCG00000010184	AGT	3.01393	2.42889	2.34116	4.21774	3.69426	3.89615	0.000765519	0.594796	up
ENSSSCG00000009468	KCTD12	0.948737	1.13012	0.968116	1.47396	1.77617	1.8307	0.000775595	0.730463	up
ENSSSCG00000000811	PCED1B	0.248942	0.216952	0.232873	0.579518	0.514359	0.448869	0.000788091	1.04581	up
ENSSSCG00000012153	RAI2	0.140466	0.175348	0.413764	0.43934	0.31843	0.442562	0.000791019	1.0579	up
Sus_scrofa_newGene_3360	None	1.6769	1.21602	1.10857	2.66631	2.232	3.49587	0.000795766	1.01646	up
ENSSSCG00000001931	GRAMD2A	0.500775	0.589155	0.331775	0.772709	0.848273	1.17392	0.000797144	0.964675	up
Sus_scrofa_newGene_5975	None	1.58756	1.54987	1.78178	2.16768	2.8651	2.38515	0.000849509	0.642521	up
ENSSSCG00000024403	PRRT1	0.529898	0.488714	0.463879	0.880731	0.791497	0.799325	0.000884724	0.730375	up
ENSSSCG00000039442	BMP2	0.479968	0.428648	0.441567	0.825825	1.0368	0.693793	0.000893153	0.9115	up
ENSSSCG00000027013	CYP4F8	1.11696	0.761929	0.857306	1.55995	1.34764	1.45673	0.000896387	0.666654	up
ENSSSCG00000007738	ASL	4.43166	3.22047	4.63661	6.58913	7.23013	5.81531	0.000933897	0.667671	up
ENSSSCG00000011561	PRRT3	0.497193	0.334976	0.55268	0.791691	0.897976	0.727226	0.000963431	0.798911	up
ENSSSCG00000023235	MAN1C1	2.10089	1.94988	2.524	2.87506	3.56365	3.5339	0.000982009	0.590226	up
ENSSSCG00000003137	PLEKHA4	1.83738	1.64175	1.9343	3.15297	2.99109	2.56475	0.000994996	0.62555	up
ENSSSCG00000008555	CGREF1	1.57465	2.30966	2.07377	2.62629	4.54056	3.68691	0.00105131	0.859754	up
ENSSSCG00000011630	ACKR4	1.16915	1.10729	1.43942	2.2271	2.05845	1.97061	0.00117864	0.74566	up
ENSSSCG00000036893	PTHLH	0.666622	0.51591	0.372435	0.827142	0.851437	1.44241	0.00128702	1.11831	up
ENSSSCG00000000292	ZNF385A	1.31707	1.62196	1.68687	2.59187	2.52833	2.3149	0.00128766	0.671543	up
Sus_scrofa_newGene_2995	None	0.517278	0.701621	0.760026	0.966948	1.57477	1.09964	0.00129498	0.896172	up
ENSSSCG00000028552	BHLHE41	1.38588	1.39263	1.20612	2.12355	2.35221	1.68276	0.00129871	0.629903	up
ENSSSCG00000005243	PGM5	1.58251	1.16436	1.93049	2.67691	2.69989	2.45445	0.00132173	0.734782	up
ENSSSCG00000016625	CTTNBP2	0.840015	0.977246	0.96677	1.41305	1.32922	1.46596	0.00136951	0.592164	up
Sus_scrofa_newGene_7632	None	2.44398	2.89651	3.32044	4.38274	4.72105	4.05831	0.00138253	0.642908	up
ENSSSCG00000015249	ADAMTS8	1.07411	0.927875	1.1459	2.03511	1.79692	2.1149	0.00139316	0.706791	up
ENSSSCG00000032894	LOC110258247	2.29344	3.95745	3.77755	6.42373	6.90313	4.55821	0.00139651	0.83253	up
ENSSSCG00000013507	MPND	1.77605	1.47237	1.4897	2.85998	2.79429	2.05807	0.00141391	0.694739	up
ENSSSCG00000005369	FOXE1	0.700091	0.477837	0.461922	1.05539	1.11996	1.16307	0.00142666	1.00601	up
ENSSSCG00000023374	SRGN	0.301293	0.542351	0.597732	1.24197	1.12075	0.757495	0.00143929	1.09789	up
ENSSSCG00000024872	CPT1C	0.220181	0.672919	0.336987	0.550593	1.05254	0.644631	0.00144496	1.0259	up
ENSSSCG00000009642	STC1	2.2123	2.62724	2.97736	3.20477	4.493	4.52026	0.00149428	0.641807	up
ENSSSCG00000010455	SLC16A12	0.099013	0.18926	0.088285	0.285685	0.294665	0.221192	0.00165156	1.06869	up
ENSSSCG00000017446	LOC100515685	5.03212	3.1621	4.72484	7.38259	6.09111	8.08841	0.0017761	0.729314	up
ENSSSCG00000004309	CNR1	1.07092	0.812708	0.922847	1.48834	1.69528	1.23723	0.00178026	0.636736	up
ENSSSCG00000003760	TTLL7	0.347112	0.383708	0.227545	0.512759	0.620792	0.532095	0.00179832	0.792894	up
ENSSSCG00000009865	TBX3	0.645084	0.460881	0.670883	0.951541	0.969238	1.08196	0.00180126	0.718532	up
ENSSSCG00000010163	KCNK1	1.41856	1.7283	1.31821	1.84937	2.65105	2.49137	0.00180212	0.645183	up
ENSSSCG00000000146	MYH11	0.06358	0.173193	0.089597	0.165309	0.314058	0.260342	0.00182891	1.1833	up
ENSSSCG00000015346	ICA1	1.62102	2.6468	1.84696	3.31721	3.2514	3.18492	0.00183895	0.629775	up
ENSSSCG00000036418	SLC8A1	0.348321	0.349482	0.328497	0.487051	0.712233	0.636393	0.00184558	0.757404	up
ENSSSCG00000003088	APOE	0.252299	0.191512	0.19654	0.331457	0.531297	0.401119	0.00186879	0.962817	up
ENSSSCG00000002440	CCDC88C	1.10585	0.767964	1.21887	1.71686	1.16838	1.85278	0.00195176	0.619209	up
ENSSSCG00000013387	CRSP-2	1.1516	0.795639	1.02934	1.60039	2.0233	2.30252	0.00199745	0.97089	up
ENSSSCG00000016600	TMEM229A	0.608063	0.738332	0.847963	1.09666	1.62897	1.50474	0.00205332	0.938356	up
ENSSSCG00000014113	HOMER1	0.231152	0.21198	0.064712	0.393008	0.410276	0.294651	0.00207373	1.08472	up
ENSSSCG00000009613	DMTN	1.32993	1.00196	1.34895	2.42259	1.95198	2.35873	0.0020776	0.713553	up
ENSSSCG00000017934	CLDN7	1.80913	1.70688	1.55693	2.56408	2.92076	2.78782	0.00222007	0.696561	up
ENSSSCG00000004475	HTR1B	0.882719	0.934346	0.500716	1.83464	1.65937	0.964475	0.00226782	0.9342	up
Sus_scrofa_newGene_2099	None	0.129466	0.228005	0.13702	0.340624	0.346159	0.262689	0.00230884	0.941846	up
ENSSSCG00000040636	KRT80	0.3226	0.269792	0.199111	0.61252	0.44431	0.45958	0.00232847	0.835081	up
ENSSSCG00000013934	CILP2	1.12777	1.00097	0.812864	1.45269	1.48402	1.6535	0.00238899	0.634932	up
ENSSSCG00000038792	FAM221A	1.83611	1.74992	2.67157	3.59634	3.43066	2.82229	0.00239637	0.700816	up
ENSSSCG00000018056	SRCIN1	0.345644	0.414462	0.330175	0.510778	0.626694	0.604772	0.00247788	0.693191	up
ENSSSCG00000012525	BEX1	1.97423	2.10374	1.37211	2.28566	3.82668	3.8082	0.00252878	0.856627	up
ENSSSCG00000046640	OAS1	2.04519	3.00958	2.78242	4.05146	4.26768	4.35842	0.00255827	0.698372	up
ENSSSCG00000027045	LRRC56	0.734593	0.480174	0.635857	1.36103	0.889804	1.0692	0.00256661	0.82837	up
ENSSSCG00000029339	SPATA2L	0.280553	0.453611	0.195656	0.990748	0.62325	0.425107	0.0026013	1.11892	up
ENSSSCG00000031423	UPK3A	0.24839	0.184051	0.572914	0.548355	0.939762	0.760096	0.00260358	1.15476	up
ENSSSCG00000025996	MTUS2	0.655831	0.972347	1.33499	1.52536	1.86177	1.83418	0.00260816	0.799489	up
ENSSSCG00000017717	UNC45B	0.245469	0.257887	0.298431	0.50707	0.56362	0.589189	0.00271534	0.797012	up
ENSSSCG00000012292	SYP	0.431969	0.414218	0.437531	0.620779	0.895999	0.773984	0.00277752	0.821228	up
ENSSSCG00000010337	MAT1A	0.458852	0.666932	0.413046	0.67594	1.09573	0.9491	0.00278371	0.842695	up
ENSSSCG00000017643	SEPTIN4	1.54222	2.81286	2.12174	3.14017	3.67981	4.02875	0.00289331	0.725644	up
ENSSSCG00000036503	RAB6B	0.299341	0.25273	0.24924	0.35156	0.50518	0.471963	0.00299522	0.7762	up
ENSSSCG00000000705	CD27	0.330606	0.382687	0.246452	1.62825	0.85499	0.20197	0.00309101	1.47401	up
ENSSSCG00000035971	DUSP2	0.502258	0.801849	0.479234	0.910984	0.97674	1.53463	0.00310411	0.931903	up
ENSSSCG00000023993	CD96	0.23354	0.190834	0.311202	0.467395	0.414468	0.420459	0.0031576	0.810841	up
ENSSSCG00000026583	TLR1	0.282202	0.222733	0.235718	0.558191	0.349893	0.538505	0.00336454	0.933784	up
ENSSSCG00000016579	CCDC136	0.201626	0.29284	0.258118	0.55323	0.487603	0.640718	0.00378301	0.89471	up
ENSSSCG00000003368	RNF207	0.254274	0.348249	0.289266	0.592909	0.46899	0.495992	0.00383926	0.790866	up
ENSSSCG00000011424	TEX264	11.7789	11.6086	11.4486	12.1772	13.6705	14.7422	0.00405518	0.61369	up
ENSSSCG00000002653	JPH3	0.280324	0.240712	0.184892	0.327872	0.484496	0.501463	0.00408275	0.870308	up
ENSSSCG00000038584	FGF12	0.288344	0.239852	0.264004	0.37891	0.580928	0.411801	0.00410744	0.853958	up
ENSSSCG00000003414	ANGPTL7	0.181974	0.220312	0.342969	0.556369	0.45649	0.457323	0.00414518	0.939258	up
ENSSSCG00000027903	LOC110259328	0.789025	0.628121	0.747627	1.14118	1.18882	1.09447	0.00416572	0.682025	up
ENSSSCG00000023681	PWWP2B	1.46372	1.59946	1.24089	2.6718	2.22415	1.76	0.00440558	0.623329	up
ENSSSCG00000009361	POSTN	1.62402	1.17454	1.58355	2.53496	2.08661	2.0951	0.00445875	0.600401	up
ENSSSCG00000035132	IDNK	1.04762	1.52015	1.07917	1.95538	1.98562	2.06035	0.00446709	0.722232	up
ENSSSCG00000013303	ABTB2	0.468236	0.413351	0.509802	0.680308	0.702813	0.805052	0.00452022	0.643817	up
ENSSSCG00000034980	IRF8	5.00069	1.25267	4.54855	5.3461	2.76521	31.8438	0.00453289	1.8803	up
ENSSSCG00000001090	ALDH5A1	0.775522	0.791855	0.898186	1.16405	1.0244	1.12128	0.00453583	0.618023	up
ENSSSCG00000038269	LOC100739561	0.300539	0.18788	0.306521	0.391263	0.529833	0.495935	0.00465897	0.812738	up
ENSSSCG00000001906	CYP1A1	0.075339	0.255662	0.124331	0.324645	0.347522	0.293795	0.00473919	1.06944	up
ENSSSCG00000001676	LRRC73	2.04379	1.99615	1.74357	3.1824	2.84935	2.97602	0.00485488	0.634356	up
ENSSSCG00000040013	MTUS1	1.71074	2.47987	2.52857	3.24708	3.3462	2.77862	0.004935	0.61284	up
ENSSSCG00000006335	RGS4	0.849028	0.989382	0.862984	1.05913	1.50847	1.90319	0.00531937	0.717332	up
ENSSSCG00000017170	MGAT5B	0.187299	0.085161	0.250524	0.580754	0.266851	0.308705	0.00538688	1.12322	up
ENSSSCG00000036751	PPM1H	0.624922	0.516102	0.391631	1.04138	0.705984	0.757693	0.00561175	0.700444	up
ENSSSCG00000011495	PRICKLE2	0.358524	0.142907	0.263439	0.439829	0.426191	0.514922	0.00564337	0.838811	up
ENSSSCG00000004388	ARMC2	1.12911	1.00202	1.13611	1.67317	2.64697	2.04519	0.0056675	0.607663	up
ENSSSCG00000030262	GDPD1	0.350986	0.331062	0.253735	0.548609	0.724985	0.418162	0.00576656	0.858875	up
ENSSSCG00000017219	HID1	0.524907	0.296998	0.427607	0.592106	0.799739	0.588104	0.00600458	0.676576	up
ENSSSCG00000016140	FZD5	0.341602	0.2562	0.320701	0.547436	0.526405	0.423203	0.00601482	0.69678	up
ENSSSCG00000013601	MARCHF2	2.38607	2.14041	3.46021	3.83933	4.45147	4.09732	0.00610904	0.639426	up
ENSSSCG00000024109	BDH1	0.383028	0.530574	0.337556	0.708255	0.837016	0.67456	0.00614059	0.818101	up
ENSSSCG00000010148	ERO1B	1.16711	0.838015	0.692587	1.22866	1.62763	1.41289	0.0061577	0.682464	up
ENSSSCG00000040673	TMEM140	0.422548	0.606404	0.401514	0.760028	0.919631	0.776989	0.00617498	0.772405	up
ENSSSCG00000010169	SIPA1L2	0.311109	0.263009	0.261638	0.499581	0.382764	0.425381	0.00617718	0.626138	up
ENSSSCG00000006307	RCSD1	0.299913	0.162022	0.280473	0.387775	0.628268	0.374835	0.00646919	0.833527	up
ENSSSCG00000004511	MYO5B	0.234243	0.21018	0.177095	0.563647	0.270999	0.295346	0.00661717	0.849569	up
ENSSSCG00000033456	GPR157	0.615992	0.556755	0.600396	1.33526	1.05948	0.693524	0.00673195	0.789858	up
ENSSSCG00000004785	SRP14	20.9541	5.96084	5.59999	18.8277	21.5341	21.8206	0.00707864	0.696242	up
ENSSSCG00000021328	PCSK1N	2.19957	2.02985	2.85984	3.55529	3.51253	3.99314	0.0073631	0.632198	up
ENSSSCG00000015707	GPR39	1.02255	0.611597	0.538185	1.0132	1.33886	1.37209	0.0077415	0.762156	up
ENSSSCG00000014853	GDPD5	0.281724	0.408789	0.408061	0.465957	0.465992	0.887854	0.00798317	0.769555	up
ENSSSCG00000004822	ALDH1A3	0.225089	0.162889	0.14257	0.272248	0.393052	0.29054	0.00802529	0.803078	up
ENSSSCG00000027434	OLFM2	0.533174	0.842933	0.710739	1.39854	1.30095	0.860479	0.00831267	0.734932	up
ENSSSCG00000001916	INSYN1	0.256683	0.169335	0.244868	0.572482	0.325084	0.344988	0.00858069	0.880849	up
ENSSSCG00000007232	DUSP15	0.803187	0.766279	1.16142	1.73542	1.49256	1.13079	0.0089156	0.671344	up
ENSSSCG00000029598	FAM124A	0.218747	0.470058	0.336273	0.594591	0.730183	0.457385	0.00898181	0.752036	up
ENSSSCG00000035077	INHBA	0.447492	0.55144	0.889371	1.05145	1.08389	1.12522	0.00904488	0.782325	up
ENSSSCG00000014904	DLG2	0.197278	0.110167	0.097942	0.215308	0.211198	0.290471	0.00927527	0.811449	up
ENSSSCG00000036516	LOC100521779	0.342305	0.169259	0.25614	0.490037	0.448744	0.502981	0.0092947	0.847283	up
ENSSSCG00000037452	HTR2A	0.24694	0.191215	0.148324	0.330003	0.321896	0.331424	0.00981403	0.735621	up
ENSSSCG00000038569	ARMCX1	0.360742	0.643609	0.503953	0.649181	0.940259	1.05181	0.00993114	0.770916	up
ENSSSCG00000037577	CHAC2	1.62368	1.48242	1.75784	2.43914	2.18513	2.82225	0.0101568	0.596846	up
ENSSSCG00000017226	FADS6	0.355612	0.295054	0.24079	0.425904	0.550663	0.492865	0.0103392	0.714799	up
Sus_scrofa_newGene_2721	None	0.848224	0.768339	0.869486	1.51634	1.48669	0.947517	0.0106414	0.660226	up
ENSSSCG00000002933	ZNF382	0.845773	1.07978	1.01892	1.52438	1.27393	1.70576	0.0109003	0.613234	up
ENSSSCG00000017195	TRIM65	1.13483	1.12132	0.68383	1.26937	1.44494	2.05328	0.0109871	0.691439	up
ENSSSCG00000016294	SNORC	1.36843	1.17306	1.78566	2.08289	3.33698	2.31482	0.0112419	0.815951	up
ENSSSCG00000011664	RBP1	0.290199	0.57235	0.927809	1.62905	0.766516	1.35495	0.0113025	0.962271	up
ENSSSCG00000007430	NEURL2	0.907372	0.967509	0.719183	1.06175	1.46724	1.46255	0.0116484	0.620249	up
ENSSSCG00000034973	CXCL12	0.387534	0.470287	0.529913	0.767211	0.812732	0.959888	0.0118043	0.6789	up
ENSSSCG00000015907	GALNT3	0.342828	0.319351	0.255182	0.515487	0.624139	0.470856	0.0118698	0.674256	up
ENSSSCG00000003157	LIN7B	1.0693	0.680192	0.841867	1.45879	1.23401	1.18384	0.0118873	0.762662	up
ENSSSCG00000000801	TMEM117	0.409231	0.147733	0.271364	0.308306	0.837602	0.375016	0.0120955	0.78665	up
ENSSSCG00000009667	GULO	0.52799	0.585369	0.505488	1.09884	0.647428	0.766818	0.0122181	0.629409	up
ENSSSCG00000010314	AP3M1	27.3025	16.8274	16.4697	28.5823	27.4733	29.1202	0.0125484	0.62761	up
ENSSSCG00000013762	PODNL1	0.895278	1.03083	1.0363	1.84689	1.01712	1.99371	0.0125868	0.704704	up
ENSSSCG00000021027	PGBD5	0.432269	0.819553	0.453696	0.844803	0.755028	1.09533	0.0128142	0.667971	up
ENSSSCG00000006472	CRABP2	1.86485	2.18909	1.3156	2.48856	2.74472	3.21718	0.0130997	0.648081	up
ENSSSCG00000027565	ARHGAP45	0.343565	0.393612	0.301345	0.389046	0.59264	0.722827	0.0131274	0.718422	up
ENSSSCG00000009377	THSD1	0.674623	0.585549	0.735069	0.994938	0.759964	1.23183	0.0133682	0.586362	up
ENSSSCG00000002884	LSR	0.664603	0.802625	0.932542	1.11338	1.16985	1.30611	0.0136476	0.614462	up
ENSSSCG00000023848	VXN	0.635247	0.506733	0.504191	0.720567	0.940536	0.854393	0.0141366	0.603122	up
ENSSSCG00000006390	CASQ1	0.436106	0.219759	0.301139	0.408118	0.721093	0.600551	0.0141771	0.828617	up
ENSSSCG00000016459	EPHA1	0.374994	0.46506	0.356254	0.723278	0.606997	0.543307	0.0144959	0.639408	up
ENSSSCG00000013569	PEX11G	0.163631	0.288079	0.409895	0.433372	0.511092	0.548181	0.0146227	0.774484	up
Sus_scrofa_newGene_4569	None	1.09117	0.633564	0.679191	1.142	1.93176	1.47603	0.0148799	0.744191	up
Sus_scrofa_newGene_3043	None	0.388605	0.339474	0.349583	1.11559	0.613307	0.57464	0.0157248	0.76421	up
ENSSSCG00000013897	RAB3A	1.67658	1.84215	1.25093	1.95543	2.84063	2.45389	0.0158146	0.60195	up
ENSSSCG00000008284	ENSSSCG00000008284	0.628468	0.487986	0.249726	0.728186	0.852089	0.755553	0.0165225	0.765213	up
ENSSSCG00000026042	ULBP1	0.626603	0.560723	0.536458	0.903529	0.756963	0.958251	0.0167597	0.591516	up
ENSSSCG00000004530	STARD6	0.848833	0.900436	1.02489	1.39439	1.21873	1.6991	0.0168313	0.626583	up
ENSSSCG00000001535	TCP11	0.590177	0.602128	0.521094	2.07503	0.830873	0.517301	0.0170431	0.981145	up
ENSSSCG00000004629	LYSMD2	1.46372	1.33869	2.25561	2.62829	2.11265	3.32755	0.0171425	0.672764	up
ENSSSCG00000010068	SLC2A11	0.248469	0.331946	0.422732	0.344025	0.90539	0.598408	0.0174839	0.876196	up
ENSSSCG00000031780	MAGI2	0.939982	0.653863	0.623458	1.35682	1.04324	1.00775	0.0176285	0.587565	up
ENSSSCG00000004404	WASF1	0.346752	0.531954	0.444648	0.659755	0.649304	0.704016	0.0177452	0.631208	up
ENSSSCG00000013241	NR1H3	24.3036	24.2254	8.457	30.4812	30.7725	37.3026	0.0177682	0.788776	up
ENSSSCG00000010339	DYDC2	0.937178	0.68915	0.788254	0.820258	1.65596	1.53876	0.017941	0.781668	up
ENSSSCG00000028359	BST1	0.610554	0.616206	0.312295	0.637045	0.867418	1.24157	0.0179778	0.827863	up
Sus_scrofa_newGene_8224	None	0.57268	1.08255	0.437491	1.27727	1.23765	0.967103	0.0180495	0.791179	up
ENSSSCG00000021460	NYX	0.236836	0.327269	0.375519	0.869593	0.5191	0.336719	0.0191691	0.860393	up
ENSSSCG00000037487	ENSSSCG00000037487	0.252147	0.223022	0.317455	0.316582	0.396819	0.62144	0.0194132	0.744991	up
ENSSSCG00000038475	ENSSSCG00000038475	0.147706	0.390069	0.066869	0.483053	0.357429	0.414209	0.019518	1.05693	up
Sus_scrofa_newGene_1437	None	0.246986	0.340004	0.197196	1.24467	0.875802	0.527514	0.0197286	1.26417	up
ENSSSCG00000040405	SERP2	2.53274	1.90119	1.64137	3.56626	2.56784	3.18904	0.0199363	0.607296	up
ENSSSCG00000000732	CRACR2A	0.252624	0.46716	0.092922	0.951389	0.248255	0.699891	0.0204591	1.22829	up
ENSSSCG00000012066	KCNJ15	0.206757	0.404693	0.195688	0.368398	0.577287	0.435491	0.0206797	0.745171	up
Sus_scrofa_newGene_3394	None	0.502375	0.332962	0.47582	0.663561	0.615524	0.724896	0.0207335	0.617855	up
ENSSSCG00000013400	MICAL2	9.3308	21.777	21.6298	29.9324	27.4576	26.0666	0.0212423	0.775332	up
ENSSSCG00000012561	FRMPD3	0.176219	0.24588	0.168657	0.310607	0.315062	0.270298	0.0217194	0.597727	up
ENSSSCG00000009281	SGCG	0.806324	0.350762	0.511732	0.933352	1.03632	0.807056	0.0219649	0.740008	up
Sus_scrofa_newGene_448	None	1.04769	1.60815	0.8883	1.98913	1.91698	1.55796	0.0237589	0.622436	up
ENSSSCG00000010530	CRTAC1	0.503809	0.085348	0.138183	0.189662	0.720865	0.374606	0.0246025	0.802558	up
ENSSSCG00000026339	FAM25A	6.15304	3.73507	4.26695	6.12796	7.96356	7.58601	0.0250878	0.60721	up
ENSSSCG00000030309	NDRG2	0.27842	0.48992	0.418779	0.64067	0.757278	0.589093	0.0253339	0.704961	up
ENSSSCG00000035420	HES4	0.217036	0.100545	0.20623	0.288559	0.294164	0.293976	0.0256536	0.728195	up
ENSSSCG00000002265	FAM174B	0.758984	0.890532	0.627933	0.882647	1.06211	1.55812	0.0263222	0.615579	up
ENSSSCG00000026587	BATF3	1.11121	1.33406	1.96102	1.91936	2.50709	2.26751	0.0267609	0.598017	up
ENSSSCG00000026025	HMGCL	2.78996	1.58983	3.22158	3.3116	2.90156	6.46021	0.0269205	0.726373	up
ENSSSCG00000021606	FLVCR2	0.528933	0.371589	0.548421	0.522438	1.13207	1.03093	0.0274272	0.702424	up
ENSSSCG00000000672	CLSTN3	0.206203	0.169047	0.299713	0.296779	0.447584	0.366106	0.0276033	0.708912	up
ENSSSCG00000051243	ENSSSCG00000051243	0.085538	0.081533	0.0482	0.107698	0.118797	0.12288	0.0280452	0.696351	up
ENSSSCG00000043687	TNNI3	0.287278	0.948987	0.206101	0.789694	1.27463	0.870799	0.0283972	0.977766	up
ENSSSCG00000005177	SH3GL2	0.339932	0.672663	0.526909	0.750751	0.690433	0.971412	0.0285801	0.647539	up
ENSSSCG00000033880	TSPAN32	0.219772	0.289151	0.279598	0.326561	0.512767	0.370666	0.0287022	0.61169	up
ENSSSCG00000002380	ZC2HC1C	0.234286	0.346724	0.107329	0.380941	0.38415	0.432135	0.0289578	0.78465	up
ENSSSCG00000032633	FAM53A	0.584887	1.01426	0.790132	1.42732	1.64572	0.868155	0.0291209	0.712946	up
ENSSSCG00000006000	TAF2	0.331142	3.79402	5.06358	9.90103	3.55332	9.26437	0.029132	1.29574	up
ENSSSCG00000006149	RALYL	0.675424	0.451257	0.393028	0.991596	0.562745	0.996382	0.0295438	0.706679	up
ENSSSCG00000030801	ENSSSCG00000030801	0.085546	0.175334	0.178831	0.317706	0.226175	0.176798	0.0295694	0.723911	up
ENSSSCG00000006463	PEAR1	0.098572	0.19636	0.137432	0.318872	0.207102	0.195392	0.0297073	0.728693	up
ENSSSCG00000010199	RET	0.157471	0.144617	0.140138	0.197433	0.277844	0.22488	0.0314958	0.651866	up
Sus_scrofa_newGene_352	None	0.820752	1.10049	1.58555	1.81168	1.46007	1.60622	0.0332798	0.619659	up
ENSSSCG00000026816	ENSSSCG00000026816	0.261099	0.274701	0.314823	0.240643	0.806603	0.406156	0.0336552	0.767638	up
ENSSSCG00000002779	LRRC36	0.321541	0.388719	0.189183	0.327793	0.507203	0.631898	0.0336595	0.769336	up
ENSSSCG00000001808	CPEB1	0.316831	0.363916	0.196429	0.445374	0.375856	0.613365	0.0338088	0.675684	up
ENSSSCG00000039332	SEC16B	0.113461	0.238021	0.250538	0.288599	0.31208	0.360608	0.0339042	0.694798	up
ENSSSCG00000016401	KIF1A	0.152784	0.249671	0.260084	0.2968	0.465123	0.265663	0.0343956	0.636866	up
ENSSSCG00000004081	ENSSSCG00000004081	0.20169	0.296926	0.177824	0.295626	0.42351	0.363782	0.0355716	0.602627	up
ENSSSCG00000002329	MAP3K9	0.134652	0.340052	0.302869	0.467318	0.462752	0.355586	0.0367198	0.709013	up
ENSSSCG00000017041	ADRA1B	0.84282	0.792474	0.406215	0.660278	1.50435	1.19838	0.0372777	0.711158	up
ENSSSCG00000032405	TMEM190	0.130457	0.16385	0.154628	0.232356	0.213631	0.255757	0.0383158	0.638323	up
ENSSSCG00000022429	KAZALD1	0.053122	0.134759	0.117634	0.22663	0.160951	0.132855	0.0390458	0.737876	up
ENSSSCG00000007373	GDAP1L1	0.775841	0.109281	0.434652	0.329162	0.495569	0.314728	0.0392407	0.685711	up
ENSSSCG00000021210	HIKESHI	4.27644	0.472557	0.392396	3.78166	4.49367	4.1875	0.039466	1.2695	up
ENSSSCG00000012996	CDC42EP2	0.196849	0.268608	0.293469	0.275551	0.515405	0.423119	0.0404351	0.664957	up
ENSSSCG00000005016	L2HGDH	3.07756	3.11569	2.98523	7.2458	2.9374	3.27006	0.0410571	0.781914	up
ENSSSCG00000013078	MYRF	0.204346	0.182622	0.287686	0.343779	0.424478	0.257613	0.0428284	0.599132	up
ENSSSCG00000024671	WNT9A	0.374199	0.533321	0.288976	0.759026	0.574272	0.461664	0.0457869	0.593343	up
ENSSSCG00000023909	THPO	0.382181	0.431023	0.385728	0.979697	0.525203	0.430118	0.0458533	0.63519	up
ENSSSCG00000038767	MBP	0.22562	0.286931	0.298632	0.246654	0.69806	0.679368	0.0459279	0.868737	up
ENSSSCG00000025133	ITGB2	0.294826	0.209375	0.281319	0.263443	0.39451	0.891546	0.0465223	0.651226	up
ENSSSCG00000003814	EFCAB7	2.04812	5.14424	2.04338	1.69613	5.93901	10.0642	0.0481197	1.09944	up
ENSSSCG00000038905	MSMP	162.385	162.457	180.034	47.4052	48.2352	45.1113	2.01e-105	-1.84593	down
ENSSSCG00000008841	PDGFRA	89.7098	90.4547	87.8329	58.8251	57.8685	57.6382	6.91e-34	-0.623753	down
ENSSSCG00000017668	VMP1	51.874	54.0953	50.6515	30.4705	30.8888	33.3321	2.44e-33	-0.82321	down
ENSSSCG00000032946	HMGN5	9.29921	9.1022	10.1245	2.98748	3.40075	3.48335	1.6e-29	-1.53276	down
Sus_scrofa_newGene_6693	None	22.6161	23.5432	20.2135	14.8401	16.0251	11.4855	1.18e-24	-0.738519	down
ENSSSCG00000025698	SERPINE1	400.087	389.762	389.278	273.19	246.827	217.697	8.72e-22	-0.680179	down
ENSSSCG00000005320	RGP1	13.4033	14.178	13.1318	8.43298	8.21587	7.7553	2.43e-19	-0.740983	down
ENSSSCG00000027872	MYBL1	24.0882	23.4065	22.8089	15.1899	14.5943	15.9947	6.18e-18	-0.618969	down
ENSSSCG00000039046	RPL36A	356.925	341.928	372.309	215.703	240.036	250.222	2.67e-17	-0.60943	down
Sus_scrofa_newGene_1434	None	30.967	39.7212	36.1031	23.0302	22.0176	22.5356	9.4e-17	-0.642074	down
ENSSSCG00000033051	POLE	11.4519	11.532	11.4146	7.5696	7.78858	7.55781	2.53e-15	-0.589076	down
ENSSSCG00000014256	FBN2	1.33993	1.43872	1.45202	0.453947	0.609889	0.4688	8.59e-15	-1.46616	down
ENSSSCG00000006474	NES	12.6977	13.8466	14.6697	8.23305	8.96674	8.21355	1.68e-14	-0.7006	down
Sus_scrofa_newGene_6024	None	1.91444	2.0051	2.21835	0.412265	0.482678	0.707022	7.15e-14	-1.92566	down
Sus_scrofa_newGene_8088	None	0.715518	0.938945	0.808801	0.280528	0.141454	0.190656	1.89e-13	-1.99588	down
Sus_scrofa_newGene_3446	None	3.67501	3.12754	2.60595	0.655514	0.773482	0.560621	4.72e-13	-2.17709	down
Sus_scrofa_newGene_6411	None	1643.89	1587.13	1991.72	1146.93	1055.15	1242.25	1.03e-12	-0.604719	down
ENSSSCG00000010896	ASPM	11.2653	11.6481	12.2079	8.62026	8.2713	7.95096	3.94e-12	-0.655263	down
ENSSSCG00000032613	SNAI1	35.0915	33.0344	32.0848	20.4389	23.001	20.3673	5.02e-12	-0.655695	down
ENSSSCG00000016092	SGO2	9.91194	10.3672	10.4747	6.98745	6.16972	6.52633	5.41e-12	-0.63975	down
ENSSSCG00000006338	DDR2	32.0753	31.1053	30.1572	23.0339	18.975	18.8485	7.83e-12	-0.621693	down
ENSSSCG00000029189	DCHS1	8.55572	8.34451	8.46864	6.13767	5.59627	5.04232	1.03e-11	-0.600035	down
ENSSSCG00000023165	SEMA7A	25.5104	26.3023	28.1132	18.3544	18.9736	15.6698	1.48e-11	-0.605403	down
ENSSSCG00000030577	PBDC1	9.43598	6.55107	7.54717	3.83408	4.26586	4.44219	1.56e-11	-0.782106	down
ENSSSCG00000023324	KMT2A	5.93336	6.2415	6.05387	4.36399	3.46038	3.57715	1.84e-11	-0.669793	down
ENSSSCG00000031262	TXNIP	21.7975	21.5733	21.5749	14.1756	14.4059	14.2888	3.01e-11	-0.601845	down
ENSSSCG00000009338	FRY	4.88119	4.85856	4.67944	3.23785	3.10842	3.08786	4.57e-11	-0.615384	down
ENSSSCG00000030095	ZBTB16	10.3951	10.9903	10.1743	6.94786	6.36132	6.42933	6.9e-11	-0.652203	down
ENSSSCG00000033010	AHNAK	56.7823	56.6227	59.173	45.8311	31.9985	29.4889	8.68e-11	-0.77589	down
ENSSSCG00000010604	SH3PXD2A	23.3324	24.0028	24.0321	18.456	14.3687	14.5719	9.43e-11	-0.59234	down
ENSSSCG00000001974	G2E3	6.06414	6.7458	6.41319	4.20285	4.16762	4.07238	1.01e-10	-0.630813	down
ENSSSCG00000039202	FCF1	24.6553	28.3191	24.9542	15.9982	15.2634	17.0615	1.76e-10	-0.690982	down
ENSSSCG00000013380	NUCB2	24.5344	25.9796	32.6562	14.3523	22.4841	17.4296	2.27e-10	-0.626919	down
ENSSSCG00000005180	BNC2	12.697	12.7764	12.8483	8.79664	8.51393	6.92854	3.27e-10	-0.663814	down
ENSSSCG00000032531	SMG1	4.06472	4.08771	3.19698	2.52245	1.79588	1.7205	4.83e-10	-0.912884	down
Sus_scrofa_newGene_6412	None	0.417699	0.542862	0.666382	0.116947	0.13163	0.154726	8.27e-10	-1.99189	down
ENSSSCG00000016095	CLK1	15.3577	16.7853	14.5706	11.5596	11.0418	10.177	1.03e-09	-0.672927	down
Sus_scrofa_newGene_8087	None	2.63111	2.61054	2.56933	1.08896	1.06526	0.989831	2.23e-09	-1.3205	down
ENSSSCG00000014800	RNF121	4.2624	2.51299	4.96335	2.03637	0.921037	1.25101	3.44e-09	-1.62365	down
ENSSSCG00000014029	COL23A1	10.6287	11.2071	10.8851	8.1905	6.62431	6.94303	3.95e-09	-0.591699	down
ENSSSCG00000013351	NAV2	9.80723	9.92124	9.31341	7.19157	5.55122	6.17048	4.06e-09	-0.675947	down
ENSSSCG00000002266	CHD2	7.82271	8.27975	7.4056	5.8211	4.96617	4.64357	6.77e-09	-0.62728	down
ENSSSCG00000027621	NDUFA4L2	12.1616	14.4513	13.2361	7.44082	7.72684	8.97572	1.7e-08	-0.78216	down
Sus_scrofa_newGene_2274	None	10.2373	11.5844	11.206	6.71624	5.46736	6.40669	1.78e-08	-0.832314	down
ENSSSCG00000006911	TGFBR3	16.5857	16.3879	15.1994	10.192	8.24793	8.78063	3.67e-08	-0.76768	down
Sus_scrofa_newGene_7618	None	1.22537	1.27352	1.30567	0.469706	0.148531	0.420989	5.49e-08	-1.81858	down
ENSSSCG00000006530	EFNA1	13.5036	11.9638	12.4929	7.65748	6.95517	8.31893	7.89e-08	-0.730858	down
ENSSSCG00000014917	CCDC81	0.979883	5.23867	5.2537	0.702392	0.896243	0.801645	8.71e-08	-2.66345	down
ENSSSCG00000005252	PTAR1	3.3071	3.15628	3.44247	2.12299	1.76533	2.00868	9.31e-08	-0.750396	down
ENSSSCG00000015589	VASH2	4.23208	4.56863	4.16059	2.80141	2.61381	2.43943	1.16e-07	-0.740182	down
Sus_scrofa_newGene_7789	None	5.72647	5.98286	5.90677	2.85045	2.8394	2.96506	1.5e-07	-1.02034	down
ENSSSCG00000010055	GGT5	0.493558	0.857305	0.282936	0.088092	0.167382	0.174481	2.02e-07	-1.47149	down
ENSSSCG00000005178	CNTLN	4.20549	4.37626	3.66597	2.73779	2.77483	2.47904	2.49e-07	-0.622145	down
ENSSSCG00000049158	ENSSSCG00000049158	4.10229	3.93466	4.18752	2.93756	1.81403	1.75539	2.52e-07	-0.915146	down
ENSSSCG00000032599	ENSSSCG00000032599	133.492	150.531	176.774	99.5647	90.6651	111.763	2.63e-07	-0.613047	down
ENSSSCG00000034367	ENSSSCG00000034367	2.75283	2.49396	2.81215	1.81921	1.37974	1.24411	3.07e-07	-0.861674	down
ENSSSCG00000016841	SLC1A3	7.66457	7.22929	7.54378	4.85944	4.15488	4.64088	3.58e-07	-0.709215	down
ENSSSCG00000034449	RSRP1	18.6687	20.9294	17.2032	12.5608	12.9305	11.7103	3.76e-07	-0.612649	down
ENSSSCG00000032080	ZNF35	1.14297	1.04974	0.996892	0.57276	0.48573	0.523991	4.47e-07	-1.01259	down
ENSSSCG00000016123	PARD3B	4.19567	4.38225	4.01109	2.9967	2.78055	2.52053	7.1e-07	-0.605688	down
ENSSSCG00000012362	ARHGEF9	0.76266	0.759026	0.608741	0.249149	0.414948	0.292484	7.44e-07	-1.15215	down
ENSSSCG00000031155	RASD2	2.96667	2.82339	2.95669	1.68894	1.72393	1.38223	8.12e-07	-0.861837	down
ENSSSCG00000009699	HPGD	3.09721	3.38889	3.35456	1.82066	1.67283	1.94583	1.1e-06	-0.856925	down
ENSSSCG00000033524	KRR1	2.59915	2.58753	2.69256	1.4552	1.84848	1.33005	1.38e-06	-0.768488	down
ENSSSCG00000033057	ANAPC13	31.2604	33.2242	36.1243	21.8214	23.7038	21.278	1.39e-06	-0.59309	down
ENSSSCG00000008581	NCOA1	3.00795	2.34294	2.62415	2.08783	2.14349	1.85245	1.48e-06	-0.716953	down
ENSSSCG00000034217	SKA2	23.2018	23.922	19.2201	11.6951	15.52	12.6786	1.96e-06	-0.781698	down
ENSSSCG00000002980	AWN	17.1401	10.8041	16.05	5.65498	6.77505	7.66177	2.53e-06	-1.13065	down
ENSSSCG00000032319	ENSSSCG00000032319	4.9055	5.15309	4.9518	3.61492	2.66705	2.81485	2.59e-06	-0.725186	down
ENSSSCG00000038679	ENSSSCG00000038679	2.857	2.79665	3.08183	1.87013	1.96307	1.70171	3.02e-06	-0.628218	down
Sus_scrofa_newGene_6407	None	585.923	730.035	835.818	414.631	423.303	597.278	3.63e-06	-0.599989	down
ENSSSCG00000008230	ATOH8	6.36822	7.70215	7.22419	4.23811	4.76137	4.27038	3.84e-06	-0.682912	down
Sus_scrofa_newGene_3977	None	2.07929	2.62766	2.1509	1.27786	0.828357	1.0501	4.23e-06	-1.12035	down
ENSSSCG00000011972	FILIP1L	4.59638	4.67755	5.07849	3.12373	3.40781	2.75393	8.51e-06	-0.625844	down
ENSSSCG00000006729	TENT5C	4.19413	4.74114	4.34793	3.43244	2.76626	2.47249	8.52e-06	-0.617185	down
ENSSSCG00000010992	AQP7	0.53225	0.505438	0.674041	0.242503	0.205276	0.12485	8.96e-06	-1.28845	down
Sus_scrofa_newGene_1435	None	0.976047	0.911447	0.932382	0.519168	0.497057	0.637137	1.08e-05	-0.905065	down
Sus_scrofa_newGene_6734	None	1.69982	1.92189	2.35582	0.753189	0.672173	1.00172	1.11e-05	-1.28905	down
ENSSSCG00000040554	COL9A3	5.96964	6.58655	7.03571	3.98679	4.48067	3.68059	1.14e-05	-0.691487	down
ENSSSCG00000000456	SLC16A7	1.95193	1.93159	1.8395	1.15179	1.20206	1.29227	1.46e-05	-0.653853	down
ENSSSCG00000026746	CEP70	4.34781	7.50356	7.7841	3.67774	3.61688	2.30711	1.74e-05	-0.69152	down
ENSSSCG00000009653	CDCA2	8.36255	8.08615	9.81514	6.70357	5.78422	4.90735	1.92e-05	-0.597767	down
ENSSSCG00000036201	NPR3	0.445819	0.459358	0.464339	0.21354	0.222652	0.245311	1.99e-05	-0.998146	down
Sus_scrofa_newGene_2777	None	0.360383	0.526598	0.480303	0.188909	0.204038	0.079063	2.11e-05	-1.48612	down
ENSSSCG00000024396	NOVA1	2.83751	2.42428	2.62409	1.94024	1.82988	1.67841	2.41e-05	-0.586364	down
ENSSSCG00000021490	PRDM16	1.6464	1.41446	1.58257	0.970426	0.932137	0.775824	2.87e-05	-0.781974	down
ENSSSCG00000045919	ENSSSCG00000045919	3.40946	2.80785	3.46437	1.85264	1.51277	1.44514	3.55e-05	-1.01448	down
Sus_scrofa_newGene_5395	None	4.27678	4.73115	3.99679	2.37162	1.56264	2.3497	3.57e-05	-0.872502	down
ENSSSCG00000003741	ZNF397	1.20756	1.1786	1.11299	0.724247	0.613778	0.849309	3.7e-05	-0.788317	down
ENSSSCG00000001837	FANCI	4.28054	4.50349	4.35225	3.31677	2.47863	3.09877	4.18e-05	-0.587229	down
ENSSSCG00000030603	TATDN1	10.2343	10.2312	9.21622	5.50968	6.5087	6.64668	4.83e-05	-0.664129	down
ENSSSCG00000014219	CDO1	1.11912	1.12915	0.953194	0.693348	0.497584	0.567042	4.93e-05	-0.864115	down
ENSSSCG00000039073	ENSSSCG00000039073	0.404167	0.269734	0.310454	0.168149	0.117767	0.090784	5.09e-05	-1.35051	down
ENSSSCG00000021757	ENSSSCG00000021757	0.2527	0.286152	0.314348	0.096352	0.099422	0.160315	5.38e-05	-1.25553	down
ENSSSCG00000008017	NME3	6.58589	5.3533	6.23862	3.39866	3.12964	3.58993	7.69e-05	-0.845478	down
ENSSSCG00000003622	CSMD2	1.77232	1.98104	1.89461	1.33221	1.0876	1.07783	9.38e-05	-0.695088	down
ENSSSCG00000007324	SOGA1	4.14338	3.91478	4.02991	3.3418	2.60284	2.14838	0.000100487	-0.588246	down
ENSSSCG00000014575	SCUBE2	1.46531	1.10061	1.56102	0.769148	0.756077	0.477587	0.000100965	-1.04272	down
ENSSSCG00000011811	LPP	2.25885	3.14552	2.24294	1.62491	1.34609	1.33122	0.000111038	-0.657398	down
ENSSSCG00000034765	PIEZO2	0.169798	0.188491	0.153423	0.072542	0.052891	0.094921	0.000122346	-1.19179	down
ENSSSCG00000016618	CPED1	1.81339	2.23972	1.86344	1.26501	1.23955	1.2535	0.000124337	-0.664861	down
ENSSSCG00000004976	LRRC49	7.30974	6.95092	5.92831	4.91787	4.28047	3.47402	0.000135519	-0.593995	down
ENSSSCG00000033432	CHMP4A	1.33707	0.512639	0.859653	0.316459	0.497929	0.217834	0.000139894	-1.39042	down
Sus_scrofa_newGene_4262	None	3.48414	2.27417	3.74712	1.69131	2.0515	1.94923	0.000155569	-0.766644	down
ENSSSCG00000026686	PDZD9	0.89187	0.829485	0.793977	0.515082	0.523989	0.39331	0.000164402	-0.813839	down
ENSSSCG00000007034	PSD3	8.1842	8.87715	8.01386	3.96226	7.17261	3.61	0.000174278	-0.996679	down
ENSSSCG00000003072	ZNF283	2.43182	2.91743	2.74168	1.6601	1.71162	1.38635	0.000182318	-0.729675	down
ENSSSCG00000031776	TULP4	3.41605	3.23271	3.35728	2.35854	2.11322	1.9957	0.000185812	-0.632025	down
Sus_scrofa_newGene_7728	None	1.34112	1.00828	1.01634	0.46789	0.742452	0.342338	0.000194688	-1.14552	down
ENSSSCG00000005723	NTNG2	0.890408	0.698315	0.549741	0.286622	0.301879	0.359639	0.000196699	-1.18023	down
ENSSSCG00000039171	MRTFB	3.74774	3.86389	3.65073	2.87558	2.02389	2.35842	0.000196971	-0.814637	down
Sus_scrofa_newGene_5051	None	4.6975	6.66377	6.34726	4.38939	3.35307	3.23185	0.000214122	-0.678972	down
Sus_scrofa_newGene_7340	None	1.30295	1.59063	1.44433	0.713586	0.783681	0.870879	0.000242226	-0.8646	down
Sus_scrofa_newGene_4190	None	2.04639	2.06118	2.58955	0.973353	0.886377	1.23447	0.000256317	-1.00799	down
ENSSSCG00000034699	ENSSSCG00000034699	9.82882	8.91427	10.6935	4.53994	5.26717	6.8411	0.000462668	-0.824324	down
ENSSSCG00000024377	RPS6KA5	0.634361	0.541986	0.590359	0.353098	0.349985	0.275946	0.00048977	-0.867622	down
ENSSSCG00000004844	MTMR10	10.3026	11.2516	9.99534	9.01926	6.03626	6.24849	0.0004976	-0.747797	down
ENSSSCG00000011425	RAD54L2	3.96827	4.24067	4.75565	3.25371	2.6199	1.31322	0.000550614	-0.853568	down
ENSSSCG00000044127	ENSSSCG00000044127	0.954513	0.658477	0.772151	0.446873	0.318844	0.349776	0.000735116	-1.09199	down
ENSSSCG00000023329	APC2	0.709553	0.807826	0.522739	0.504372	0.258825	0.252714	0.000752683	-1.0021	down
ENSSSCG00000004601	MNS1	2.48864	2.58995	1.94365	1.0427	1.05956	1.75381	0.000837996	-0.79607	down
ENSSSCG00000012371	AR	0.392619	0.171098	0.578393	0.176499	0.066012	0.222486	0.00086582	-1.38335	down
Sus_scrofa_newGene_6969	None	0.827828	0.69081	0.791178	0.576331	0.510796	0.450536	0.000882229	-0.718634	down
ENSSSCG00000004490	SETBP1	2.08592	1.99259	2.17659	1.46063	1.36828	1.21673	0.00088893	-0.638128	down
Sus_scrofa_newGene_6055	None	2.5479	2.74397	2.53296	1.77165	1.63107	1.47652	0.000892813	-0.622229	down
ENSSSCG00000016548	PODXL	0.392964	0.4422	0.48648	0.282702	0.178296	0.260615	0.000937616	-0.870425	down
Sus_scrofa_newGene_7242	None	2.6871	2.66649	2.68562	1.83589	1.67948	2.18104	0.00095057	-0.596472	down
ENSSSCG00000047247	DSCC1	9.31102	6.11796	5.88798	3.02595	6.24373	2.63222	0.000966602	-0.919997	down
Sus_scrofa_newGene_2537	None	3.05124	3.21432	3.45371	2.17848	2.55162	1.64512	0.000978079	-0.610923	down
Sus_scrofa_newGene_7717	None	0.852253	0.960375	0.805194	0.629903	0.484158	0.380669	0.00106428	-0.807773	down
ENSSSCG00000010892	KCNT2	0.335055	0.284881	0.236957	0.207034	0.092883	0.097799	0.0011408	-1.08946	down
ENSSSCG00000009511	STK24	50.0662	51.7333	50.2717	32.9194	34.3943	48.3496	0.00117433	-0.615588	down
ENSSSCG00000010832	HHIPL2	1.77166	1.33627	1.34004	0.670847	1.095	0.852528	0.0012286	-0.765572	down
ENSSSCG00000047188	ENSSSCG00000047188	0.307158	0.28809	0.292787	0.162959	0.150725	0.165558	0.00127766	-0.879657	down
ENSSSCG00000022987	TMEM132E	1.48058	2.01248	1.64105	0.945422	1.25826	0.787842	0.00135175	-0.775819	down
ENSSSCG00000008099	ZC3H8	2.03355	1.85544	1.82493	1.31872	1.00543	1.23647	0.00153684	-0.651038	down
ENSSSCG00000038902	KCNK6	1.65993	1.80234	1.76717	1.33059	0.960477	1.18495	0.0015719	-0.592853	down
ENSSSCG00000046279	SAP25	2.05453	2.12557	1.92521	1.00484	0.378263	1.48385	0.00172339	-1.09187	down
ENSSSCG00000044105	ENSSSCG00000044105	1.48649	1.40837	1.27927	0.787596	0.749345	0.861722	0.0017258	-0.804258	down
ENSSSCG00000006157	MSTO1	5.76098	2.44289	6.45313	2.22154	4.59658	2.60446	0.0019444	-0.694271	down
ENSSSCG00000026290	BBS12	2.27393	2.1754	2.31069	1.60001	1.49214	1.37864	0.00209101	-0.600491	down
Sus_scrofa_newGene_6386	None	2.06382	1.40253	1.76613	0.775311	1.14382	1.2174	0.0022853	-1.14963	down
ENSSSCG00000035256	SPN	0.67814	0.47542	0.652648	0.396812	0.319599	0.300814	0.00231245	-0.829736	down
Sus_scrofa_newGene_7009	None	0.926307	0.777632	0.777549	0.5836	0.375448	0.401129	0.00235565	-0.730815	down
Sus_scrofa_newGene_6697	None	0.998349	1.35155	1.25572	0.589886	0.648055	0.645573	0.00240286	-0.749793	down
ENSSSCG00000001536	SCUBE3	0.628798	0.850899	0.847762	0.422314	0.559769	0.412674	0.00253487	-0.748553	down
ENSSSCG00000044045	ENSSSCG00000044045	0.304575	0.209914	0.230837	0.140781	0.091046	0.152791	0.00257552	-0.955319	down
ENSSSCG00000000523	BBS10	0.447395	0.506342	0.525376	0.36221	0.263469	0.257639	0.00261804	-0.742679	down
ENSSSCG00000017261	ARSG	1.77169	1.78086	1.62126	1.36692	0.953381	0.987596	0.00279136	-0.646952	down
ENSSSCG00000016497	DENND2A	1.21737	1.2621	1.12068	0.948109	0.765931	0.613596	0.00279847	-0.627438	down
ENSSSCG00000003552	AUNIP	1.06917	1.13482	1.07432	0.515506	0.527256	0.792643	0.00286632	-0.814549	down
Sus_scrofa_newGene_3448	None	1.59014	1.18527	2.08049	1.26934	0.462409	0.401744	0.00292495	-1.1825	down
ENSSSCG00000035223	SYNM	5.13104	6.09499	5.90317	4.05507	4.03625	2.33397	0.00296672	-0.717334	down
ENSSSCG00000006302	GPR161	3.07482	3.79453	2.97664	2.36542	2.34627	1.84425	0.00317841	-0.586701	down
Sus_scrofa_newGene_8328	None	3.48487	2.72358	3.3858	2.22796	1.4682	1.98471	0.00320228	-0.693332	down
ENSSSCG00000037617	ZBTB39	3.19172	2.73732	3.19704	2.32838	1.8322	1.81834	0.00332643	-0.611352	down
ENSSSCG00000048594	NRN1L	3.57	0.562313	0.321568	0.55218	0.324833	0.362017	0.00346578	-1.84543	down
ENSSSCG00000022525	ARHGEF5	0.278188	0.286484	0.326381	0.199039	0.16241	0.177959	0.00371941	-0.72135	down
ENSSSCG00000036095	ACOT12	0.486865	0.598184	0.605713	0.392112	0.329558	0.3024	0.0038163	-0.719143	down
ENSSSCG00000011768	CCDC39	1.47004	1.11651	1.02882	0.754498	0.855632	0.648193	0.00408631	-0.676963	down
ENSSSCG00000011812	TPRG1	2.55963	3.14683	2.37854	1.90846	1.35286	1.67664	0.0042963	-0.706421	down
Sus_scrofa_newGene_7625	None	0.947574	0.842011	0.657665	0.275145	0.651211	0.273207	0.00455146	-1.01268	down
Sus_scrofa_newGene_1823	None	0.830448	0.635794	0.604175	0.251791	0.408975	0.438996	0.00475032	-0.909746	down
ENSSSCG00000040038	ZNF8	0.979526	1.04613	1.31501	0.806397	0.63133	0.492454	0.00508619	-0.787127	down
ENSSSCG00000000901	FGD6	0.697239	1.22543	0.565158	0.440476	0.448932	0.505566	0.00557826	-0.604176	down
ENSSSCG00000004246	ENSSSCG00000004246	3.26737	3.46533	2.81337	1.75519	2.07238	2.392	0.00574056	-0.620737	down
ENSSSCG00000031706	MICAL2	3.87303	0.450834	0.715502	0.582373	0.44242	0.688727	0.00575041	-1.56008	down
ENSSSCG00000004391	CEP57L1	3.5714	2.93057	2.88007	2.13722	1.99267	1.88461	0.00580645	-0.590473	down
ENSSSCG00000003077	ENSSSCG00000003077	1.46316	1.51126	1.86712	1.15773	1.29388	0.907425	0.00638127	-0.821001	down
ENSSSCG00000049113	ENSSSCG00000049113	1.89297	2.14278	1.84121	1.16749	1.25602	1.24498	0.00655433	-0.675706	down
Sus_scrofa_newGene_8492	None	0.611027	0.665959	0.568162	0.493998	0.351905	0.315164	0.00661581	-0.665302	down
ENSSSCG00000013235	MADD	4.87992	7.52289	12.4825	4.34042	4.1411	7.20328	0.00692067	-0.697734	down
ENSSSCG00000050722	ENSSSCG00000050722	0.601535	0.659674	0.644217	0.26594	0.407633	0.477713	0.00732602	-0.731687	down
ENSSSCG00000037455	NDUFS8	11.065	11.4894	7.89837	8.67126	2.82407	6.75253	0.0080759	-0.741073	down
Sus_scrofa_newGene_1463	None	0.933361	1.647	1.12247	0.831798	0.630941	0.668104	0.00853522	-0.783592	down
Sus_scrofa_newGene_6338	None	1.06004	1.57857	1.08247	0.615219	0.725361	0.921656	0.00862465	-0.709975	down
ENSSSCG00000038702	ENSSSCG00000038702	6.35501	8.38019	4.31769	4.52158	2.68427	3.91525	0.00895763	-0.774641	down
ENSSSCG00000006101	RAD54B	0.745288	0.764967	0.759662	0.526644	0.490208	0.437156	0.00897786	-0.64097	down
ENSSSCG00000038095	ENSSSCG00000038095	0.600985	0.903421	0.679958	0.542295	0.496594	0.335795	0.00928404	-0.664844	down
ENSSSCG00000034943	GDF6	2.70365	4.25613	3.48318	2.73285	1.46728	2.22905	0.0104945	-0.695873	down
ENSSSCG00000013566	INSR	0.745312	0.861043	0.751729	0.659003	0.438629	0.460678	0.0113688	-0.593748	down
ENSSSCG00000039215	PHYHIPL	0.754891	1.09086	1.10349	0.248105	0.695331	0.780372	0.0113892	-0.798558	down
ENSSSCG00000006353	NR1I3	0.773423	0.836602	0.555032	0.62709	0.28616	0.111125	0.0117975	-1.53092	down
ENSSSCG00000011439	PHF7	1.58879	1.15712	0.971624	0.771795	0.601942	0.908498	0.0118187	-0.701105	down
ENSSSCG00000034540	ENSSSCG00000034540	1.27374	0.619819	0.789018	0.36249	0.359974	0.724324	0.0121399	-0.887193	down
ENSSSCG00000037697	MGP	2.98281	2.84699	3.10157	1.62583	1.73844	2.43977	0.0122677	-0.625972	down
ENSSSCG00000032086	ZNF583	0.806996	0.70459	0.571228	0.675096	0.462823	0.473671	0.0125306	-0.605048	down
Sus_scrofa_newGene_1690	None	0.629594	0.891426	0.426291	0.131814	0.566106	0.181813	0.0126752	-1.11799	down
Sus_scrofa_newGene_3171	None	0.720022	0.41275	0.653624	0.541995	0.238338	0.399326	0.0144906	-0.786165	down
ENSSSCG00000009221	DSPP	3.42388	3.99322	5.24425	1.08178	2.51702	3.77367	0.0150951	-0.78194	down
ENSSSCG00000034191	SOX6	1.08541	1.46449	1.27785	0.968858	0.915833	0.56749	0.0158042	-0.606884	down
Sus_scrofa_newGene_2883	None	2.10226	1.46236	2.38559	1.4398	0.90407	1.12309	0.0158875	-0.772731	down
ENSSSCG00000014448	ARSI	2.17177	2.27931	1.99945	1.48762	0.938209	1.73604	0.0160192	-0.631599	down
ENSSSCG00000006643	ANXA9	0.651466	0.713717	0.581406	0.452593	0.506234	0.314852	0.0164405	-0.603269	down
ENSSSCG00000003989	ENSSSCG00000003989	0.333172	0.450042	0.269121	0.206787	0.216383	0.226576	0.016604	-0.687215	down
Sus_scrofa_newGene_1343	None	1.40546	1.53016	1.2465	1.00545	1.01913	0.557262	0.0169379	-0.669267	down
ENSSSCG00000025218	TXNL4B	5.25499	4.29869	9.10422	4.99945	4.32286	3.32639	0.0174607	-0.734232	down
ENSSSCG00000001427	C4A	0.902102	1.14286	1.2225	0.464615	0.954499	0.678807	0.0175149	-0.636874	down
ENSSSCG00000034607	OGN	0.39093	0.50047	0.545434	0.247439	0.386412	0.215333	0.0180146	-0.747291	down
ENSSSCG00000031188	C1orf185	2.56816	2.20817	2.41046	1.70384	1.78771	1.35246	0.0180816	-0.681415	down
ENSSSCG00000008123	ARID5A	1.18607	1.29923	0.911808	0.754605	0.657349	0.867669	0.0185607	-0.588269	down
ENSSSCG00000017956	CD68	1.03968	0.922811	0.902744	0.678576	0.381632	0.663737	0.0187029	-0.735358	down
ENSSSCG00000033490	ENSSSCG00000033490	2.91364	4.80503	3.00764	1.75835	2.41256	2.50318	0.0200439	-0.684284	down
Sus_scrofa_newGene_5251	None	0.719513	0.747351	0.627734	0.274433	0.579016	0.448128	0.0200729	-0.671934	down
ENSSSCG00000011326	PTH1R	0.515535	0.964903	0.601826	0.467502	0.404057	0.376083	0.0207727	-0.719592	down
ENSSSCG00000006247	PLAG1	0.511453	0.563242	0.365848	0.303514	0.357638	0.057879	0.0208168	-0.9914	down
ENSSSCG00000001045	ELOVL2	0.686555	1.07658	0.756785	0.451479	0.568274	0.625688	0.0209541	-0.601109	down
ENSSSCG00000017324	ENSSSCG00000017324	0.144162	0.166344	0.114022	0.080704	0.027238	0.11784	0.0213112	-0.905598	down
ENSSSCG00000000364	SARNP	5.19986	5.20491	5.20389	2.54692	3.65536	3.07881	0.0218509	-0.637582	down
ENSSSCG00000024205	ARHGEF26	0.785524	0.773955	0.464704	0.444511	0.442435	0.464303	0.0222448	-0.620053	down
Sus_scrofa_newGene_6320	None	5.59155	2.86159	4.8373	3.28751	3.2296	2.62962	0.0224593	-0.629336	down
Sus_scrofa_newGene_6351	None	1.31475	1.67416	0.890286	0.905131	0.84317	0.690319	0.0224621	-0.722652	down
ENSSSCG00000037288	YPEL1	3.59334	2.78043	2.64524	2.51409	1.98907	1.43416	0.0241536	-0.608043	down
ENSSSCG00000026457	GALNT17	0.375719	0.353847	0.546247	0.179313	0.23143	0.3512	0.025952	-0.741468	down
Sus_scrofa_newGene_6932	None	1.3491	1.70053	1.64248	1.24144	0.92928	1.1909	0.0264386	-0.593014	down
ENSSSCG00000032673	ZFP14	1.11242	0.746096	0.802416	0.665822	0.329825	0.420955	0.0266047	-0.587833	down
ENSSSCG00000050590	ENSSSCG00000050590	2.10585	1.71069	1.19501	1.30515	0.419349	1.06149	0.029709	-0.832285	down
ENSSSCG00000024588	TLE6	1.20332	0.8272	1.38678	0.756369	0.712852	0.643721	0.0297935	-0.682153	down
ENSSSCG00000023596	ENSSSCG00000023596	0.440211	0.273334	0.282372	0.254757	0.134003	0.143392	0.0298178	-0.703302	down
Sus_scrofa_newGene_6281	None	1.02921	1.06264	0.805037	0.364792	0.907281	0.574921	0.0303635	-0.616559	down
Sus_scrofa_newGene_295	None	0.663043	0.973492	0.751174	0.524071	0.35695	0.654679	0.033067	-0.635499	down
ENSSSCG00000009765	DNAH10	0.15644	0.18364	0.106592	0.135356	0.035521	0.08007	0.03317	-0.824402	down
ENSSSCG00000003240	ENSSSCG00000003240	0.347292	0.462357	0.436096	0.188467	0.252562	0.352895	0.0335451	-0.632055	down
ENSSSCG00000000934	LRRIQ1	0.207892	0.10735	0.269634	0.132037	0.104987	0.113998	0.0361014	-0.731616	down
ENSSSCG00000036472	HIC2	0.897074	0.575789	0.625221	0.564259	0.2551	0.454966	0.0371251	-0.723303	down
Sus_scrofa_newGene_9138	None	0.885434	0.660623	0.676915	0.269766	0.404701	0.541702	0.0377902	-0.687118	down
ENSSSCG00000036056	DNAH17	0.123831	0.114955	0.099419	0.05691	0.059286	0.100411	0.0394576	-0.626622	down
ENSSSCG00000040393	DCAF16	2.55172	2.22191	3.11499	1.78285	1.95873	1.39842	0.0408195	-0.616963	down
ENSSSCG00000023976	DCP1B	2.15918	2.29865	2.53104	2.3057	1.36595	0.987882	0.0437347	-0.585769	down
ENSSSCG00000037744	ZNF483	1.0241	1.41166	1.21972	0.380525	0.858123	1.33921	0.0450694	-0.603135	down
ENSSSCG00000004119	GRM1	0.240245	0.249622	0.301119	0.241166	0.144543	0.134203	0.0459918	-0.595049	down
Sus_scrofa_newGene_7499	None	0.755023	1.1905	0.795834	0.485297	0.431223	0.77012	0.0474601	-0.660261	down
ENSSSCG00000014428	HTR4	0.409845	0.33312	0.237334	0.2177	0.140158	0.272265	0.0496675	-0.616429	down
ENSSSCG00000017527	SKAP1	0.176548	0.321832	0.152058	0	0.029441	0.056414	2.62e-08	-2.82553	down
ENSSSCG00000026790	ENSSSCG00000026790	3.04775	1.01909	2.43085	1.92145	0.346178	0	0.0491383	-1.51298	down
ENSSSCG00000008069	NOL8	0.479517	0.50348	2.21626	0.298153	0.382055	0	0.00755279	-2.2367	down
