# Supplementary material for: Evaluating the Effects of Cryopreservation on the Viability and Gene Expression of Porcine-Ear-Skin Fibroblasts
Source: Genes (Basel). 2023 Mar 20;14(3):751. doi: 10.3390/genes14030751 (PMC10048577; doi:10.3390/genes14030751)
Supplement: Supplementary file 1 [file genes-14-00751-s001.zip › supplementary materials/Table S3.xlsx]

## Sheet: GO results
Table S3 GO enrichment analysis of DEGs
	ONTOLOGY	ID	Description	GeneRatio	BgRatio	pvalue	p.adjust	qvalue	geneID	Count
GO:0009888	BP	GO:0009888	tissue development	50/299	440/6338	2.65e-09	6.39e-06	5.22e-06	EGR1/CCN1/SPRY2/LIF/ACTA2/MMP14/CTSH/ISG15/EGR2/AREG/JUNB/WNT5A/PDE2A/ZBED2/DUSP5/TIPARP/RIPK4/SPRY1/NTN4/HHIP/GCNT1/HOXB7/SPP1/MSC/MAFF/SHOX2/CITED1/PHLDA2/DLL1/RADIL/SNX10/IRF6/KLF2/WNT16/BMP2/PTHLH/FOXE1/STC1/TBX3/UPK3A/POSTN/FZD5/INHBA/SNORC/TXNIP/TGFBR3/AR/CCDC39/MGP/DSPP	50
GO:0035295	BP	GO:0035295	tube development	36/299	267/6338	6.88e-09	8.31e-06	6.79e-06	PLK2/CCN1/ANPEP/IL1A/SPRY2/LIF/MMP14/CTSH/CXCL8/AREG/JUNB/WNT5A/TIPARP/SPRY1/HHIP/HOXB7/AGTR1/SHOX2/CITED1/IL18/DLL1/KLF2/BMP2/FOXE1/TBX3/ANGPTL7/FZD5/EPHA1/RAB3A/HIKESHI/TGFBR3/EFNA1/VASH2/HPGD/AR/CCDC39	36
GO:0035239	BP	GO:0035239	tube morphogenesis	32/299	225/6338	1.38e-08	1.11e-05	9.06e-06	PLK2/CCN1/ANPEP/IL1A/SPRY2/MMP14/CTSH/CXCL8/AREG/JUNB/WNT5A/TIPARP/SPRY1/HHIP/HOXB7/AGTR1/SHOX2/CITED1/IL18/DLL1/KLF2/BMP2/TBX3/ANGPTL7/FZD5/EPHA1/TGFBR3/EFNA1/VASH2/HPGD/AR/CCDC39	32
GO:0048729	BP	GO:0048729	tissue morphogenesis	24/299	162/6338	4.58e-07	0.000276692	0.000226102	CCN1/SPRY2/LIF/ACTA2/MMP14/CTSH/AREG/WNT5A/RIPK4/SPRY1/NTN4/HHIP/GCNT1/HOXB7/SHOX2/DLL1/BMP2/FOXE1/STC1/TBX3/FZD5/INHBA/AR/CCDC39	24
GO:0007155	BP	GO:0007155	cell adhesion	36/299	332/6338	1.81e-06	0.000635666	0.000519442	GPNMB/IGFBP2/CCN1/IL1A/LIF/CXCL8/VCAN/CLDN11/VCAM1/WNT5A/ITGB5/COL7A1/CD36/MXRA8/NTN4/GCNT1/FOLR2/SPP1/IL18/SELL/SPOCK1/DLL1/RADIL/BMP2/DMTN/CLDN7/SRCIN1/CD27/POSTN/CXCL12/EPHA1/PEAR1/ITGB2/ZNF397/PODXL/ANXA9	36
GO:0002237	BP	GO:0002237	response to molecule of bacterial origin	15/299	76/6338	1.88e-06	0.000635666	0.000519442	IL1A/CXCL8/TNFAIP3/WNT5A/AMCF-II/CD36/NLRP3/CCL2/TLR4/NOCT/CITED1/PPBP/TLR1/IRF8/FZD5	15
GO:0071345	BP	GO:0071345	cellular response to cytokine stimulus	27/299	213/6338	2.06e-06	0.000635666	0.000519442	EGR1/IL1A/SPRY2/B3GNT2/CXCL8/IL6/MX1/ISG15/NFIL3/IFIT1/WNT5A/PDE2A/AMCF-II/CCL2/CD70/CCL5/IFIT2/ZBP1/TLR4/MSC/IL18/PPBP/SNX10/MME/IRF8/CXCL12/CDC42EP2	27
GO:0022610	BP	GO:0022610	biological adhesion	36/299	336/6338	2.4e-06	0.000635666	0.000519442	GPNMB/IGFBP2/CCN1/IL1A/LIF/CXCL8/VCAN/CLDN11/VCAM1/WNT5A/ITGB5/COL7A1/CD36/MXRA8/NTN4/GCNT1/FOLR2/SPP1/IL18/SELL/SPOCK1/DLL1/RADIL/BMP2/DMTN/CLDN7/SRCIN1/CD27/POSTN/CXCL12/EPHA1/PEAR1/ITGB2/ZNF397/PODXL/ANXA9	36
GO:0048514	BP	GO:0048514	blood vessel morphogenesis	22/299	155/6338	2.93e-06	0.000635666	0.000519442	PLK2/CCN1/ANPEP/IL1A/SPRY2/CTSH/CXCL8/JUNB/WNT5A/TIPARP/AGTR1/CITED1/IL18/DLL1/KLF2/ANGPTL7/FZD5/EPHA1/TGFBR3/EFNA1/VASH2/HPGD	22
GO:0034097	BP	GO:0034097	response to cytokine	28/299	230/6338	2.98e-06	0.000635666	0.000519442	EGR1/IL1A/SPRY2/B3GNT2/CXCL8/IL6/MX1/ISG15/NFIL3/IFIT1/WNT5A/PDE2A/AMCF-II/CCL2/CD70/CCL5/IFIT2/ZBP1/TLR4/MSC/CITED1/IL18/PPBP/SNX10/MME/IRF8/CXCL12/CDC42EP2	28
GO:0009887	BP	GO:0009887	animal organ morphogenesis	30/299	259/6338	3.68e-06	0.000635666	0.000519442	CCN1/SPRY2/LIF/ACTA2/CTSH/IL6/AREG/TNFAIP3/WNT5A/TIPARP/SPRY1/NTN4/HHIP/GCNT1/HOXB7/SHOX2/PHLDA2/DLL1/SNX10/WNT16/BMP2/FOXE1/STC1/TBX3/FZD5/INHBA/AR/CCDC39/DSPP/PLAG1	30
GO:0071219	BP	GO:0071219	cellular response to molecule of bacterial origin	12/299	52/6338	3.68e-06	0.000635666	0.000519442	IL1A/CXCL8/TNFAIP3/WNT5A/AMCF-II/CD36/NLRP3/CCL2/TLR4/PPBP/IRF8/FZD5	12
GO:0071216	BP	GO:0071216	cellular response to biotic stimulus	13/299	61/6338	3.75e-06	0.000635666	0.000519442	IL1A/CXCL8/TNFAIP3/WNT5A/AMCF-II/CD36/NLRP3/CCL2/TLR4/PPBP/IRF8/FZD5/TXNIP	13
GO:0001944	BP	GO:0001944	vasculature development	24/299	182/6338	3.89e-06	0.000635666	0.000519442	PLK2/CCN1/ANPEP/IL1A/SPRY2/LIF/CTSH/CXCL8/JUNB/WNT5A/TIPARP/AGTR1/CITED1/IL18/DLL1/KLF2/TBX3/ANGPTL7/FZD5/EPHA1/TGFBR3/EFNA1/VASH2/HPGD	24
GO:0051240	BP	GO:0051240	positive regulation of multicellular organismal process	38/299	372/6338	3.95e-06	0.000635666	0.000519442	EGR1/CCN1/LIPG/ARNT/IL1A/LIF/MMP14/CTSH/CXCL8/ISG15/PLTP/EGR2/DHX58/WNT5A/ZBED2/CD36/NLRP3/SPRY1/HOXB7/TLR4/SHOX2/IL18/RSAD2/DLL1/RND2/MME/BMP2/APOE/DMTN/CD27/IRF8/FZD5/INHBA/EPHA1/ADRA1B/VASH2/AR/PLAG1	38
GO:2000026	BP	GO:2000026	regulation of multicellular organismal development	35/299	330/6338	4.24e-06	0.000639078	0.000522231	PLK2/CCN1/IL1A/SPRY2/LIF/DUSP6/BHLHE40/MMP14/CTSH/CTSC/CXCL8/ISG15/EGR2/WNT5A/ZBED2/SPRY1/MAFF/SHOX2/NOCT/PHLDA2/DLL1/RND2/MME/KLF2/BMP2/PTHLH/TBX3/CD27/ANGPTL7/INHBA/EPHA1/VASH2/ZNF397/MGP/PLAG1	35
GO:0010647	BP	GO:0010647	positive regulation of cell communication	38/299	375/6338	4.79e-06	0.000677078	0.000553283	CCN1/GDF15/CLU/SPRY2/LIF/CTSH/CTSC/IL6/AREG/EREG/TNFAIP3/DHX58/WNT5A/CD36/CCL2/CCL5/GCK/GADD45G/C1QTNF12/UNC5B/ZBP1/SPP1/TLR4/HBEGF/ENHO/SHOX2/RSAD2/DLL1/MME/KLF2/WNT16/BMP2/DMTN/CD27/FZD5/INHBA/ADRA1B/AR	38
GO:0001568	BP	GO:0001568	blood vessel development	23/299	173/6338	5.42e-06	0.000677078	0.000553283	PLK2/CCN1/ANPEP/IL1A/SPRY2/CTSH/CXCL8/JUNB/WNT5A/TIPARP/AGTR1/CITED1/IL18/DLL1/KLF2/TBX3/ANGPTL7/FZD5/EPHA1/TGFBR3/EFNA1/VASH2/HPGD	23
GO:0060429	BP	GO:0060429	epithelium development	30/299	265/6338	5.88e-06	0.000677078	0.000553283	CCN1/SPRY2/LIF/MMP14/CTSH/AREG/WNT5A/PDE2A/ZBED2/RIPK4/SPRY1/NTN4/HHIP/HOXB7/MAFF/DLL1/IRF6/KLF2/WNT16/BMP2/FOXE1/STC1/TBX3/UPK3A/FZD5/INHBA/TXNIP/AR/CCDC39/DSPP	30
GO:0001763	BP	GO:0001763	morphogenesis of a branching structure	14/299	73/6338	5.93e-06	0.000677078	0.000553283	SPRY2/MMP14/CTSH/AREG/WNT5A/SPRY1/NTN4/HHIP/HOXB7/SHOX2/BMP2/TBX3/FZD5/AR	14
GO:0009967	BP	GO:0009967	positive regulation of signal transduction	35/299	335/6338	5.96e-06	0.000677078	0.000553283	CCN1/GDF15/CLU/SPRY2/LIF/CTSH/CTSC/IL6/AREG/EREG/TNFAIP3/DHX58/WNT5A/CD36/CCL2/CCL5/GADD45G/C1QTNF12/UNC5B/ZBP1/TLR4/HBEGF/ENHO/SHOX2/RSAD2/DLL1/KLF2/WNT16/BMP2/DMTN/CD27/FZD5/INHBA/ADRA1B/AR	35
GO:0023056	BP	GO:0023056	positive regulation of signaling	38/299	379/6338	6.17e-06	0.000677078	0.000553283	CCN1/GDF15/CLU/SPRY2/LIF/CTSH/CTSC/IL6/AREG/EREG/TNFAIP3/DHX58/WNT5A/CD36/CCL2/CCL5/GCK/GADD45G/C1QTNF12/UNC5B/ZBP1/SPP1/TLR4/HBEGF/ENHO/SHOX2/RSAD2/DLL1/MME/KLF2/WNT16/BMP2/DMTN/CD27/FZD5/INHBA/ADRA1B/AR	38
GO:0072359	BP	GO:0072359	circulatory system development	29/299	258/6338	9.77e-06	0.00102489	0.000837505	PLK2/CCN1/ANPEP/IL1A/SPRY2/LIF/DUSP6/CTSH/CXCL8/JUNB/WNT5A/TIPARP/AGTR1/SHOX2/CITED1/IL18/DLL1/KLF2/WNT16/BMP2/TBX3/ANGPTL7/FZD5/EPHA1/TGFBR3/EFNA1/VASH2/HPGD/CCDC39	29
GO:0060541	BP	GO:0060541	respiratory system development	12/299	57/6338	1.02e-05	0.00102489	0.000837505	SPRY2/LIF/MMP14/CTSH/WNT5A/SPRY1/HHIP/MSC/KLF2/RAB3A/HIKESHI/CCDC39	12
GO:0061138	BP	GO:0061138	morphogenesis of a branching epithelium	13/299	67/6338	1.12e-05	0.00108332	0.00088525	SPRY2/MMP14/CTSH/AREG/WNT5A/SPRY1/NTN4/HHIP/HOXB7/BMP2/TBX3/FZD5/AR	13
GO:0032496	BP	GO:0032496	response to lipopolysaccharide	13/299	69/6338	1.57e-05	0.00145719	0.00119076	IL1A/CXCL8/TNFAIP3/WNT5A/AMCF-II/CD36/NLRP3/CCL2/TLR4/NOCT/CITED1/PPBP/IRF8	13
GO:0001892	BP	GO:0001892	embryonic placenta development	8/299	26/6338	1.66e-05	0.00146347	0.00119589	CCN1/ARNT/LIF/JUNB/CITED1/PHLDA2/FZD5/VASH2	8
GO:0002009	BP	GO:0002009	morphogenesis of an epithelium	19/299	136/6338	1.78e-05	0.00146347	0.00119589	CCN1/SPRY2/LIF/MMP14/CTSH/AREG/WNT5A/RIPK4/SPRY1/NTN4/HHIP/HOXB7/DLL1/BMP2/FOXE1/TBX3/FZD5/AR/CCDC39	19
GO:0048646	BP	GO:0048646	anatomical structure formation involved in morphogenesis	31/299	295/6338	1.88e-05	0.00146347	0.00119589	PLK2/CCN1/GDF15/ANPEP/IL1A/SPRY2/CTSH/CXCL8/EGR2/TNFAIP3/JUNB/WNT5A/CD36/DUSP5/SPRY1/AGTR1/IL18/DLL1/KLF2/BMP2/TBX3/ANGPTL7/FZD5/INHBA/CASQ1/EPHA1/TGFBR3/EFNA1/VASH2/AR/DSPP	31
GO:0030323	BP	GO:0030323	respiratory tube development	11/299	51/6338	1.88e-05	0.00146347	0.00119589	SPRY2/LIF/MMP14/CTSH/WNT5A/SPRY1/HHIP/KLF2/RAB3A/HIKESHI/CCDC39	11
GO:0030324	BP	GO:0030324	lung development	11/299	51/6338	1.88e-05	0.00146347	0.00119589	SPRY2/LIF/MMP14/CTSH/WNT5A/SPRY1/HHIP/KLF2/RAB3A/HIKESHI/CCDC39	11
GO:0001655	BP	GO:0001655	urogenital system development	14/299	81/6338	2.08e-05	0.0015677	0.00128107	LIF/CTSH/WNT5A/TIPARP/SPRY1/GCNT1/HOXB7/AGTR1/DLL1/MME/BMP2/UPK3A/AR/PLAG1	14
GO:0022603	BP	GO:0022603	regulation of anatomical structure morphogenesis	25/299	217/6338	2.71e-05	0.00198185	0.00161949	PLK2/IL1A/SPRY2/LIF/CTSH/CXCL8/TNFAIP3/WNT5A/CCL2/SPRY1/NTN4/HOXB7/FMNL1/SHOX2/DLL1/RND2/KLF2/BMP2/DMTN/SRCIN1/EPHA1/CDC42EP2/EFNA1/VASH2/AR	25
GO:0048568	BP	GO:0048568	embryonic organ development	17/299	117/6338	2.95e-05	0.00209773	0.00171419	CCN1/ARNT/SPRY2/LIF/CXCL8/JUNB/WNT5A/HOXB7/SHOX2/CITED1/PHLDA2/DLL1/FOXE1/TBX3/FZD5/VASH2/CCDC39	17
GO:0032731	BP	GO:0032731	positive regulation of interleukin-1 beta production	6/299	15/6338	3.66e-05	0.00252224	0.00206108	EGR1/WNT5A/CD36/NLRP3/TLR4/FZD5	6
GO:0000902	BP	GO:0000902	cell morphogenesis	26/299	236/6338	4.08e-05	0.00269764	0.00220442	B3GNT2/EGR2/WNT5A/SGK1/NR4A2/CCL2/RTN4R/NTN4/UNC5B/FMNL1/SHOX2/NTF3/RADIL/RND2/KLF2/STC1/DMTN/SRCIN1/UPK3A/CXCL12/EPHA1/RAB3A/CDC42EP2/EFNA1/AR/NRN1L	26
GO:0001525	BP	GO:0001525	angiogenesis	18/299	132/6338	4.13e-05	0.00269764	0.00220442	PLK2/CCN1/ANPEP/IL1A/SPRY2/CTSH/CXCL8/WNT5A/AGTR1/IL18/DLL1/KLF2/ANGPTL7/FZD5/EPHA1/TGFBR3/EFNA1/VASH2	18
GO:0032611	BP	GO:0032611	interleukin-1 beta production	7/299	22/6338	4.48e-05	0.00277305	0.00226604	EGR1/TNFAIP3/WNT5A/CD36/NLRP3/TLR4/FZD5	7
GO:0032651	BP	GO:0032651	regulation of interleukin-1 beta production	7/299	22/6338	4.48e-05	0.00277305	0.00226604	EGR1/TNFAIP3/WNT5A/CD36/NLRP3/TLR4/FZD5	7
GO:0048754	BP	GO:0048754	branching morphogenesis of an epithelial tube	11/299	56/6338	4.76e-05	0.00287076	0.00234588	SPRY2/MMP14/CTSH/AREG/WNT5A/SPRY1/HHIP/HOXB7/BMP2/TBX3/AR	11
GO:0071222	BP	GO:0071222	cellular response to lipopolysaccharide	10/299	47/6338	5.13e-05	0.00302012	0.00246793	IL1A/CXCL8/TNFAIP3/WNT5A/AMCF-II/CD36/NLRP3/CCL2/PPBP/IRF8	10
GO:0060021	BP	GO:0060021	roof of mouth development	7/299	23/6338	6.18e-05	0.00355342	0.00290372	WNT5A/TIPARP/MSC/IRF6/FOXE1/TBX3/INHBA	7
GO:0001822	BP	GO:0001822	kidney development	12/299	68/6338	6.58e-05	0.00369273	0.00301756	LIF/CTSH/WNT5A/TIPARP/SPRY1/GCNT1/HOXB7/AGTR1/DLL1/MME/BMP2/UPK3A	12
GO:0072001	BP	GO:0072001	renal system development	12/299	70/6338	8.83e-05	0.00484395	0.0039583	LIF/CTSH/WNT5A/TIPARP/SPRY1/GCNT1/HOXB7/AGTR1/DLL1/MME/BMP2/UPK3A	12
GO:0040011	BP	GO:0040011	locomotion	40/299	461/6338	0.000102968	0.00552369	0.00451375	PLK2/CCN1/SPRY2/B3GNT2/MMP14/CTSH/CXCL8/EGR2/TNFAIP3/WNT5A/AMCF-II/NR4A2/CCL2/CCL5/RTN4R/NTN4/UNC5B/GCNT1/AGTR1/PHLDA2/DNAI3/SELL/RADIL/PPBP/RND2/BMP2/ACKR4/FOXE1/STC1/DMTN/SRCIN1/CXCL12/EPHA1/ITGB2/PDGFRA/TGFBR3/EFNA1/MNS1/PODXL/CCDC39	40
GO:0007389	BP	GO:0007389	pattern specification process	16/299	118/6338	0.000118569	0.00617592	0.00504674	BHLHE40/EGR2/WNT5A/SPRY1/HHIP/HOXB7/HOXA5/DLL1/BMP2/STC1/TBX3/FZD5/HES4/MNS1/AR/CCDC39	16
GO:0070098	BP	GO:0070098	chemokine-mediated signaling pathway	6/299	18/6338	0.000120244	0.00617592	0.00504674	CXCL8/AMCF-II/CCL2/CCL5/PPBP/CXCL12	6
GO:0007167	BP	GO:0007167	enzyme linked receptor protein signaling pathway	26/299	252/6338	0.000123824	0.0062273	0.00508872	EGR1/IGFBP2/CCN1/GDF15/SPRY2/LIF/AREG/EREG/WNT5A/TIPARP/SPRY1/HHIP/C1QTNF12/HBEGF/SFRP5/CITED1/NTF3/DLL1/BMP2/INHBA/EPHA1/TXNIP/TGFBR3/EFNA1/HPGD/AR	26
GO:0002720	BP	GO:0002720	positive regulation of cytokine production involved in immune response	6/299	19/6338	0.000168834	0.00815133	0.00666096	WNT5A/CD36/TLR4/IL18/RSAD2/FZD5	6
GO:0032732	BP	GO:0032732	positive regulation of interleukin-1 production	6/299	19/6338	0.000168834	0.00815133	0.00666096	EGR1/WNT5A/CD36/NLRP3/TLR4/FZD5	6
GO:0006954	BP	GO:0006954	inflammatory response	23/299	215/6338	0.000179208	0.00848249	0.00693158	PTGS2/IL1A/CTSC/CXCL8/IL6/TNFAIP3/WNT5A/PDE2A/AMCF-II/NLRP3/CCL2/CCL5/C1QTNF12/AGTR1/TLR4/CD14/IL18/PPBP/BMP2/TLR1/NR1H3/ZNF397/C4A	23
GO:0032612	BP	GO:0032612	interleukin-1 production	7/299	27/6338	0.000190245	0.00866512	0.00708082	EGR1/TNFAIP3/WNT5A/CD36/NLRP3/TLR4/FZD5	7
GO:0032652	BP	GO:0032652	regulation of interleukin-1 production	7/299	27/6338	0.000190245	0.00866512	0.00708082	EGR1/TNFAIP3/WNT5A/CD36/NLRP3/TLR4/FZD5	7
GO:0010628	BP	GO:0010628	positive regulation of gene expression	29/299	304/6338	0.000202268	0.00904214	0.0073889	EGR1/ARNT/IL1A/SPRY2/LIF/ACTA2/CTSH/CXCL8/ISG15/NFIL3/DHX58/WNT5A/CD36/MYOM1/NLRP3/TLR4/NOCT/CITED1/IL18/RSAD2/DLL1/WNT16/BMP2/IRF8/FZD5/INHBA/CPEB1/AR/PLAG1	29
GO:0022008	BP	GO:0022008	neurogenesis	34/299	381/6338	0.000208346	0.0091445	0.00747254	B3GNT2/LIF/BHLHE40/EGR2/WNT5A/SGK1/NR4A2/CCL2/MXRA8/RTN4R/NTN4/HHIP/UNC5B/TLR4/SHOX2/NTF3/SPOCK1/DLL1/RND2/MME/WNT16/BMP2/CNR1/SRCIN1/INHBA/CXCL12/VXN/EPHA1/RAB3A/WNT9A/EFNA1/VASH2/NRN1L/PLAG1	34
GO:0048584	BP	GO:0048584	positive regulation of response to stimulus	41/299	493/6338	0.000213202	0.00914759	0.00747508	CCN1/GDF15/CLU/SPRY2/LIF/CTSH/CTSC/CXCL8/IL6/AREG/EREG/TNFAIP3/DHX58/WNT5A/PDE2A/CD36/CCL2/CCL5/GADD45G/C1QTNF12/UNC5B/ZBP1/TLR4/HBEGF/ENHO/SHOX2/IL18/RSAD2/DLL1/TEC/KLF2/WNT16/BMP2/DMTN/CD27/FZD5/INHBA/CXCL12/ADRA1B/AR/C4A	41
GO:0001503	BP	GO:0001503	ossification	14/299	100/6338	0.000223963	0.00914759	0.00747508	CCN1/ISG15/EGR2/JUNB/WNT5A/SPP1/SHOX2/NOCT/CITED1/DNAI3/SNX10/BMP2/PTHLH/MGP	14
GO:0001701	BP	GO:0001701	in utero embryonic development	14/299	100/6338	0.000223963	0.00914759	0.00747508	CCN1/ARNT/LIF/JUNB/MAFF/CITED1/PHLDA2/KLF2/BMP2/TBX3/FZD5/VASH2/AR/ZFP14	14
GO:0006952	BP	GO:0006952	defense response	40/299	478/6338	0.000224963	0.00914759	0.00747508	PTGS2/CXCL2/IL1A/CTSC/CXCL8/IL6/MX1/ISG15/BST2/TNFAIP3/DHX58/IFIT1/WNT5A/PDE2A/AMCF-II/OAS2/CD36/NLRP3/CCL2/CCL5/C1QTNF12/ZBP1/AGTR1/TLR4/BATF2/IFIH1/CITED1/CD14/IL18/RSAD2/PPBP/BMP2/OAS1/TLR1/IRF8/CXCL12/NR1H3/CDC42EP2/ZNF397/C4A	40
GO:1990868	BP	GO:1990868	response to chemokine	6/299	20/6338	0.000231721	0.00914759	0.00747508	CXCL8/AMCF-II/CCL2/CCL5/PPBP/CXCL12	6
GO:1990869	BP	GO:1990869	cellular response to chemokine	6/299	20/6338	0.000231721	0.00914759	0.00747508	CXCL8/AMCF-II/CCL2/CCL5/PPBP/CXCL12	6
GO:0030030	BP	GO:0030030	cell projection organization	31/299	337/6338	0.000234942	0.00914759	0.00747508	SPRY2/B3GNT2/CAPG/EGR2/WNT5A/SGK1/NR4A2/RTN4R/UNC5B/SHOX2/DNAI3/NTF3/SPOCK1/RND2/SNX10/CNR1/DMTN/SRCIN1/CXCL12/EPHA1/RAB3A/CDC42EP2/EFNA1/VASH2/CEP70/LRRC49/MNS1/PODXL/BBS10/NRN1L/CCDC39	31
GO:0034341	BP	GO:0034341	response to interferon-gamma	7/299	28/6338	0.000243542	0.00933191	0.00762569	WNT5A/CCL2/CCL5/TLR4/CITED1/IRF8/CDC42EP2	7
GO:0003002	BP	GO:0003002	regionalization	14/299	102/6338	0.000276767	0.0104393	0.00853061	BHLHE40/EGR2/WNT5A/SPRY1/HHIP/HOXB7/HOXA5/DLL1/BMP2/TBX3/FZD5/HES4/MNS1/AR	14
GO:0030855	BP	GO:0030855	epithelial cell differentiation	18/299	155/6338	0.000334652	0.0124284	0.0101561	SPRY2/LIF/WNT5A/PDE2A/ZBED2/SPRY1/MAFF/DLL1/IRF6/KLF2/WNT16/BMP2/STC1/TBX3/UPK3A/TXNIP/AR/DSPP	18
GO:0022612	BP	GO:0022612	gland morphogenesis	8/299	39/6338	0.000381685	0.0139604	0.0114079	IL6/AREG/TNFAIP3/WNT5A/NTN4/TBX3/AR/PLAG1	8
GO:0001649	BP	GO:0001649	osteoblast differentiation	9/299	49/6338	0.000397299	0.0143146	0.0116974	CCN1/JUNB/SPP1/SHOX2/NOCT/CITED1/DNAI3/BMP2/PTHLH	9
GO:0009790	BP	GO:0009790	embryo development	25/299	257/6338	0.000417809	0.0148322	0.0121204	CCN1/ARNT/SPRY2/LIF/CXCL8/JUNB/WNT5A/DUSP5/HOXB7/MAFF/SHOX2/NOCT/CITED1/PHLDA2/DLL1/KLF2/BMP2/FOXE1/TBX3/FZD5/INHBA/VASH2/AR/CCDC39/ZFP14	25
GO:0051094	BP	GO:0051094	positive regulation of developmental process	29/299	318/6338	0.000434345	0.0151958	0.0124174	CCN1/GDF15/IL1A/LIF/MMP14/CTSH/CXCL8/ISG15/EGR2/JUNB/WNT5A/ZBED2/CD36/SPRY1/HOXB7/SHOX2/NOCT/DNAI3/DLL1/RND2/MME/BMP2/DMTN/CD27/INHBA/EPHA1/VASH2/AR/PLAG1	29
GO:0016477	BP	GO:0016477	cell migration	32/299	365/6338	0.000443131	0.0152817	0.0124876	PLK2/CCN1/SPRY2/MMP14/CTSH/CXCL8/TNFAIP3/WNT5A/AMCF-II/NR4A2/CCL2/CCL5/NTN4/GCNT1/AGTR1/PHLDA2/DNAI3/SELL/RADIL/PPBP/RND2/BMP2/ACKR4/FOXE1/STC1/DMTN/SRCIN1/CXCL12/EPHA1/ITGB2/TGFBR3/PODXL	32
GO:0031128	BP	GO:0031128	developmental induction	5/299	15/6338	0.00045889	0.0153856	0.0125725	WNT5A/SPRY1/BMP2/FZD5/AR	5
GO:0060711	BP	GO:0060711	labyrinthine layer development	5/299	15/6338	0.00045889	0.0153856	0.0125725	CCN1/JUNB/CITED1/FZD5/VASH2	5
GO:0000904	BP	GO:0000904	cell morphogenesis involved in differentiation	18/299	160/6338	0.000494455	0.0162191	0.0132536	B3GNT2/EGR2/WNT5A/NR4A2/RTN4R/NTN4/UNC5B/SHOX2/RADIL/RND2/STC1/DMTN/SRCIN1/CXCL12/EPHA1/RAB3A/EFNA1/AR	18
GO:0043410	BP	GO:0043410	positive regulation of MAPK cascade	14/299	108/6338	0.000503907	0.0162191	0.0132536	SPRY2/LIF/WNT5A/CD36/CCL2/CCL5/GADD45G/TLR4/WNT16/BMP2/CD27/FZD5/ADRA1B/AR	14
GO:0061564	BP	GO:0061564	axon development	14/299	108/6338	0.000503907	0.0162191	0.0132536	B3GNT2/EGR2/WNT5A/NR4A2/RTN4R/UNC5B/SHOX2/RND2/CNR1/CXCL12/EPHA1/RAB3A/EFNA1/VASH2	14
GO:0060562	BP	GO:0060562	epithelial tube morphogenesis	13/299	96/6338	0.000520248	0.0165247	0.0135034	SPRY2/MMP14/CTSH/AREG/WNT5A/SPRY1/HHIP/HOXB7/DLL1/BMP2/TBX3/AR/CCDC39	13
GO:0120036	BP	GO:0120036	plasma membrane bounded cell projection organization	29/299	322/6338	0.0005341	0.0167444	0.0136829	B3GNT2/EGR2/WNT5A/SGK1/NR4A2/RTN4R/UNC5B/SHOX2/DNAI3/NTF3/SPOCK1/RND2/SNX10/CNR1/DMTN/SRCIN1/CXCL12/EPHA1/RAB3A/CDC42EP2/EFNA1/VASH2/CEP70/LRRC49/MNS1/PODXL/BBS10/NRN1L/CCDC39	29
GO:0048812	BP	GO:0048812	neuron projection morphogenesis	16/299	135/6338	0.000567638	0.0175677	0.0143556	B3GNT2/EGR2/WNT5A/SGK1/NR4A2/RTN4R/UNC5B/SHOX2/NTF3/RND2/SRCIN1/CXCL12/EPHA1/RAB3A/EFNA1/NRN1L	16
GO:0002520	BP	GO:0002520	immune system development	25/299	263/6338	0.000590907	0.0180563	0.014755	EGR1/IL1A/LIF/MMP14/IL6/ISG15/NFIL3/TNFAIP3/JUNB/WNT5A/TIPARP/HOXB7/BATF2/RSAD2/DLL1/SNX10/KLF2/FOXE1/DMTN/CD27/IRF8/FZD5/INHBA/CHD2/ZNF397	25
GO:0008284	BP	GO:0008284	positive regulation of cell population proliferation	23/299	234/6338	0.000613987	0.0182983	0.0149527	IGFBP2/CCN1/IL1A/LIF/CTSH/AREG/EREG/TNFAIP3/WNT5A/CCL5/AGTR1/TLR4/HBEGF/SHOX2/IL18/DLL1/IL34/BMP2/TBX3/EPHA1/VASH2/AR/PLAG1	23
GO:0030097	BP	GO:0030097	hemopoiesis	23/299	234/6338	0.000613987	0.0182983	0.0149527	EGR1/IL1A/LIF/MMP14/IL6/ISG15/NFIL3/JUNB/WNT5A/TIPARP/HOXB7/BATF2/RSAD2/DLL1/SNX10/KLF2/DMTN/CD27/IRF8/FZD5/INHBA/CHD2/ZNF397	23
GO:0048534	BP	GO:0048534	hematopoietic or lymphoid organ development	24/299	249/6338	0.000622549	0.0183272	0.0149763	EGR1/IL1A/LIF/MMP14/IL6/ISG15/NFIL3/JUNB/WNT5A/TIPARP/HOXB7/BATF2/RSAD2/DLL1/SNX10/KLF2/FOXE1/DMTN/CD27/IRF8/FZD5/INHBA/CHD2/ZNF397	24
GO:0034340	BP	GO:0034340	response to type I interferon	5/299	16/6338	0.000641928	0.0183835	0.0150223	MX1/ISG15/IFIT1/WNT5A/ZBP1	5
GO:0071357	BP	GO:0071357	cellular response to type I interferon	5/299	16/6338	0.000641928	0.0183835	0.0150223	MX1/ISG15/IFIT1/WNT5A/ZBP1	5
GO:0001890	BP	GO:0001890	placenta development	8/299	42/6338	0.000647306	0.0183835	0.0150223	CCN1/ARNT/LIF/JUNB/CITED1/PHLDA2/FZD5/VASH2	8
GO:0003013	BP	GO:0003013	circulatory system process	15/299	124/6338	0.000676527	0.0188117	0.0153722	PTGS2/ANPEP/PDE2A/CD36/AGTR1/F5/EDNRA/SHOX2/DLL1/KLF2/STC1/HTR1B/SH3GL2/ADRA1B/AR	15
GO:0009798	BP	GO:0009798	axis specification	6/299	24/6338	0.000685762	0.0188117	0.0153722	WNT5A/DLL1/STC1/TBX3/FZD5/MNS1	6
GO:0071346	BP	GO:0071346	cellular response to interferon-gamma	6/299	24/6338	0.000685762	0.0188117	0.0153722	WNT5A/CCL2/CCL5/TLR4/IRF8/CDC42EP2	6
GO:0009617	BP	GO:0009617	response to bacterium	18/299	165/6338	0.000716402	0.0194314	0.0158786	IL1A/CXCL8/ISG15/TNFAIP3/DHX58/WNT5A/AMCF-II/CD36/NLRP3/CCL2/TLR4/NOCT/CITED1/PPBP/BMP2/TLR1/IRF8/FZD5	18
GO:0048858	BP	GO:0048858	cell projection morphogenesis	16/299	139/6338	0.000784871	0.0206636	0.0168855	B3GNT2/EGR2/WNT5A/SGK1/NR4A2/RTN4R/UNC5B/SHOX2/NTF3/RND2/SRCIN1/CXCL12/EPHA1/RAB3A/EFNA1/NRN1L	16
GO:0120039	BP	GO:0120039	plasma membrane bounded cell projection morphogenesis	16/299	139/6338	0.000784871	0.0206636	0.0168855	B3GNT2/EGR2/WNT5A/SGK1/NR4A2/RTN4R/UNC5B/SHOX2/NTF3/RND2/SRCIN1/CXCL12/EPHA1/RAB3A/EFNA1/NRN1L	16
GO:1901342	BP	GO:1901342	regulation of vasculature development	11/299	76/6338	0.000788257	0.0206636	0.0168855	PLK2/IL1A/SPRY2/CTSH/CXCL8/WNT5A/DLL1/KLF2/ANGPTL7/EPHA1/VASH2	11
GO:0001759	BP	GO:0001759	organ induction	4/299	10/6338	0.00081319	0.0206636	0.0168855	WNT5A/SPRY1/BMP2/AR	4
GO:0030857	BP	GO:0030857	negative regulation of epithelial cell differentiation	4/299	10/6338	0.00081319	0.0206636	0.0168855	SPRY2/SPRY1/DLL1/TBX3	4
GO:0060674	BP	GO:0060674	placenta blood vessel development	4/299	10/6338	0.00081319	0.0206636	0.0168855	CCN1/JUNB/FZD5/VASH2	4
GO:0007169	BP	GO:0007169	transmembrane receptor protein tyrosine kinase signaling pathway	18/299	167/6338	0.00082663	0.0207232	0.0169342	IGFBP2/GDF15/SPRY2/AREG/EREG/WNT5A/TIPARP/SPRY1/HHIP/C1QTNF12/HBEGF/NTF3/DLL1/BMP2/EPHA1/TXNIP/EFNA1/AR	18
GO:0003008	BP	GO:0003008	system process	35/299	427/6338	0.000832704	0.0207232	0.0169342	PLK2/PTGS2/ANPEP/SPRY2/B3GNT2/CTSC/EGR2/PDE2A/ECEL1/CD36/MYOM1/CCL2/AGTR1/F5/TLR4/EDNRA/CBR3/SHOX2/GABRP/NTF3/DLL1/SNX10/MME/KLF2/STC1/TBX3/HTR1B/INSYN1/INHBA/CASQ1/RAB3A/SH3GL2/ADRA1B/AR/CCDC39	35
GO:0042127	BP	GO:0042127	regulation of cell population proliferation	34/299	412/6338	0.000879242	0.0213934	0.0174819	IGFBP2/CCN1/CLU/IL1A/SPRY2/LIF/CTSH/AREG/EREG/TNFAIP3/JUNB/WNT5A/CCL2/CCL5/EGLN3/SPRY1/AGTR1/TLR4/HBEGF/SHOX2/PHLDA2/IL18/DLL1/IRF6/IL34/BMP2/TBX3/FZD5/INHBA/EPHA1/WNT9A/VASH2/AR/PLAG1	34
GO:0051050	BP	GO:0051050	positive regulation of transport	19/299	182/6338	0.000883191	0.0213934	0.0174819	CLU/LIPG/IL1A/IL6/PLTP/WNT5A/CD36/MYOM1/CCL2/GCK/C1QTNF12/SPP1/TLR4/PLK3/DLL1/BMP2/STC1/CASQ1/ITGB2	19
GO:0048699	BP	GO:0048699	generation of neurons	30/299	348/6338	0.000886223	0.0213934	0.0174819	B3GNT2/LIF/BHLHE40/EGR2/WNT5A/SGK1/NR4A2/RTN4R/NTN4/HHIP/UNC5B/SHOX2/NTF3/SPOCK1/DLL1/RND2/MME/WNT16/BMP2/CNR1/SRCIN1/INHBA/CXCL12/EPHA1/RAB3A/WNT9A/EFNA1/VASH2/NRN1L/PLAG1	30
GO:0048870	BP	GO:0048870	cell motility	34/299	413/6338	0.000917642	0.0215096	0.0175769	PLK2/CCN1/SPRY2/MMP14/CTSH/CXCL8/TNFAIP3/WNT5A/AMCF-II/NR4A2/CCL2/CCL5/NTN4/GCNT1/AGTR1/PHLDA2/DNAI3/SELL/RADIL/PPBP/RND2/BMP2/ACKR4/FOXE1/STC1/DMTN/SRCIN1/CXCL12/EPHA1/ITGB2/TGFBR3/MNS1/PODXL/CCDC39	34
GO:0051674	BP	GO:0051674	localization of cell	34/299	413/6338	0.000917642	0.0215096	0.0175769	PLK2/CCN1/SPRY2/MMP14/CTSH/CXCL8/TNFAIP3/WNT5A/AMCF-II/NR4A2/CCL2/CCL5/NTN4/GCNT1/AGTR1/PHLDA2/DNAI3/SELL/RADIL/PPBP/RND2/BMP2/ACKR4/FOXE1/STC1/DMTN/SRCIN1/CXCL12/EPHA1/ITGB2/TGFBR3/MNS1/PODXL/CCDC39	34
GO:0032990	BP	GO:0032990	cell part morphogenesis	16/299	141/6338	0.000917768	0.0215096	0.0175769	B3GNT2/EGR2/WNT5A/SGK1/NR4A2/RTN4R/UNC5B/SHOX2/NTF3/RND2/SRCIN1/CXCL12/EPHA1/RAB3A/EFNA1/NRN1L	16
GO:0030155	BP	GO:0030155	regulation of cell adhesion	18/299	170/6338	0.00101912	0.0236554	0.0193303	IGFBP2/CCN1/IL1A/LIF/CXCL8/WNT5A/CD36/IL18/SPOCK1/DLL1/BMP2/DMTN/CD27/CXCL12/EPHA1/ITGB2/ZNF397/PODXL	18
GO:0008015	BP	GO:0008015	blood circulation	14/299	116/6338	0.00103916	0.0237075	0.0193729	PTGS2/ANPEP/PDE2A/AGTR1/F5/EDNRA/SHOX2/DLL1/KLF2/STC1/HTR1B/SH3GL2/ADRA1B/AR	14
GO:0030856	BP	GO:0030856	regulation of epithelial cell differentiation	7/299	35/6338	0.00104101	0.0237075	0.0193729	SPRY2/LIF/ZBED2/SPRY1/MAFF/DLL1/TBX3	7
GO:0070373	BP	GO:0070373	negative regulation of ERK1 and ERK2 cascade	5/299	18/6338	0.00116478	0.0261006	0.0213285	SPRY2/LIF/DUSP6/SPRY1/TLR4	5
GO:0043009	BP	GO:0043009	chordate embryonic development	18/299	172/6338	0.00116772	0.0261006	0.0213285	CCN1/ARNT/LIF/JUNB/WNT5A/HOXB7/MAFF/SHOX2/CITED1/PHLDA2/DLL1/KLF2/BMP2/TBX3/FZD5/VASH2/AR/ZFP14	18
GO:0007517	BP	GO:0007517	muscle organ development	11/299	80/6338	0.00121935	0.0265258	0.0216759	EGR1/LIF/EGR2/WNT5A/MSC/MAFF/SHOX2/DLL1/BMP2/UNC45B/CHD2	11
GO:0003156	BP	GO:0003156	regulation of animal organ formation	4/299	11/6338	0.00123069	0.0265258	0.0216759	WNT5A/SPRY1/BMP2/AR	4
GO:0040036	BP	GO:0040036	regulation of fibroblast growth factor receptor signaling pathway	4/299	11/6338	0.00123069	0.0265258	0.0216759	SPRY2/WNT5A/SPRY1/HHIP	4
GO:0043171	BP	GO:0043171	peptide catabolic process	4/299	11/6338	0.00123069	0.0265258	0.0216759	ANPEP/CTSH/CHAC2/GGT5	4
GO:0000165	BP	GO:0000165	MAPK cascade	18/299	174/6338	0.00133439	0.0276802	0.0226193	CCN1/SPRY2/LIF/DUSP6/CTSH/WNT5A/CD36/CCL2/CCL5/SPRY1/GADD45G/TLR4/WNT16/BMP2/CD27/FZD5/ADRA1B/AR	18
GO:0045595	BP	GO:0045595	regulation of cell differentiation	30/299	357/6338	0.00133651	0.0276802	0.0226193	CCN1/SPRY2/LIF/BHLHE40/MMP14/ISG15/EGR2/JUNB/WNT5A/ZBED2/CD36/SPRY1/MAFF/SHOX2/NOCT/CITED1/DNAI3/NTF3/DLL1/RND2/MME/BMP2/PTHLH/TBX3/DMTN/CD27/INHBA/ZNF397/AR/PLAG1	30
GO:0002367	BP	GO:0002367	cytokine production involved in immune response	6/299	27/6338	0.00133822	0.0276802	0.0226193	WNT5A/CD36/TLR4/IL18/RSAD2/FZD5	6
GO:0002718	BP	GO:0002718	regulation of cytokine production involved in immune response	6/299	27/6338	0.00133822	0.0276802	0.0226193	WNT5A/CD36/TLR4/IL18/RSAD2/FZD5	6
GO:0043408	BP	GO:0043408	regulation of MAPK cascade	17/299	160/6338	0.00134609	0.0276802	0.0226193	CCN1/SPRY2/LIF/DUSP6/WNT5A/CD36/CCL2/CCL5/SPRY1/GADD45G/TLR4/WNT16/BMP2/CD27/FZD5/ADRA1B/AR	17
GO:0006979	BP	GO:0006979	response to oxidative stress	11/299	81/6338	0.00135305	0.0276802	0.0226193	PTGS2/ARNT/TNFAIP3/CD36/NR4A2/TLR4/PLK3/TLDC2/WNT16/TXNIP/NDUFS8	11
GO:0044093	BP	GO:0044093	positive regulation of molecular function	29/299	342/6338	0.00139839	0.0283674	0.0231808	CCN1/CLU/CTSH/AREG/EREG/WNT5A/CD36/NR4A2/NLRP3/CCL2/CCL5/RIPK4/EGLN3/AGTR1/RASA4B/TLR4/ARHGAP25/HBEGF/ARHGAP27/IL18/BMP2/FZD5/ARHGAP45/CASQ1/EPHA1/CDC42EP2/RGP1/AR/DCP1B	29
GO:0009792	BP	GO:0009792	embryo development ending in birth or egg hatching	18/299	175/6338	0.00142505	0.0286647	0.0234237	CCN1/ARNT/LIF/JUNB/WNT5A/HOXB7/MAFF/SHOX2/CITED1/PHLDA2/DLL1/KLF2/BMP2/TBX3/FZD5/VASH2/AR/ZFP14	18
GO:0051345	BP	GO:0051345	positive regulation of hydrolase activity	16/299	147/6338	0.0014368	0.0286647	0.0234237	CCN1/CTSH/WNT5A/NLRP3/CCL2/CCL5/EGLN3/AGTR1/RASA4B/ARHGAP25/ARHGAP27/BMP2/ARHGAP45/EPHA1/CDC42EP2/RGP1	16
GO:0007267	BP	GO:0007267	cell-cell signaling	31/299	375/6338	0.0014506	0.0287029	0.023455	EGR1/PLK2/LIF/IL6/TNFAIP3/WNT5A/CCL2/GCK/C1QTNF12/SPP1/SFRP5/GABRP/NTF3/DLL1/MME/WNT16/BMP2/CNR1/TBX3/HTR1B/SYP/FZD5/INSYN1/INHBA/LIN7B/RAB3A/NDRG2/ADRA1B/WNT9A/APC2/HTR4	31
GO:0045785	BP	GO:0045785	positive regulation of cell adhesion	13/299	107/6338	0.00146566	0.0287651	0.0235058	IGFBP2/CCN1/IL1A/LIF/WNT5A/CD36/IL18/DMTN/CD27/CXCL12/EPHA1/ITGB2/PODXL	13
GO:0060425	BP	GO:0060425	lung morphogenesis	5/299	19/6338	0.00152047	0.0296002	0.0241882	SPRY2/LIF/CTSH/SPRY1/HHIP	5
GO:0032729	BP	GO:0032729	positive regulation of interferon-gamma production	6/299	28/6338	0.00163677	0.0316093	0.0258299	ISG15/WNT5A/TLR4/IL18/IRF8/FZD5	6
GO:0007409	BP	GO:0007409	axonogenesis	12/299	96/6338	0.00172923	0.0331298	0.0270724	B3GNT2/EGR2/WNT5A/NR4A2/RTN4R/UNC5B/SHOX2/RND2/CXCL12/EPHA1/RAB3A/EFNA1	12
GO:0060602	BP	GO:0060602	branch elongation of an epithelium	4/299	12/6338	0.00177799	0.0335318	0.0274009	SPRY2/AREG/WNT5A/SPRY1	4
GO:0060603	BP	GO:0060603	mammary gland duct morphogenesis	4/299	12/6338	0.00177799	0.0335318	0.0274009	AREG/WNT5A/TBX3/AR	4
GO:0070371	BP	GO:0070371	ERK1 and ERK2 cascade	11/299	84/6338	0.00182813	0.0337876	0.02761	CCN1/SPRY2/LIF/DUSP6/CTSH/CD36/CCL2/CCL5/SPRY1/TLR4/BMP2	11
GO:1901700	BP	GO:1901700	response to oxygen-containing compound	28/299	332/6338	0.00183117	0.0337876	0.02761	EGR1/IGFBP2/GDF15/IL1A/CTSH/CXCL8/AREG/TNFAIP3/WNT5A/PDE2A/AMCF-II/CD36/NR4A2/NLRP3/CCL2/IGFBP5/C1QTNF12/LRP11/SPP1/TLR4/PLK3/NOCT/CITED1/PPBP/DMTN/POSTN/IRF8/AR	28
GO:0001775	BP	GO:0001775	cell activation	24/299	269/6338	0.00183355	0.0337876	0.02761	EGR1/IGFBP2/IL1A/MMP14/CTSC/CXCL8/IL6/NFIL3/TNFAIP3/WNT5A/AMCF-II/TLR4/BATF2/IL18/RSAD2/DLL1/TEC/DMTN/CD27/TLR1/IRF8/FZD5/PEAR1/ZNF397	24
GO:0051092	BP	GO:0051092	positive regulation of NF-kappaB transcription factor activity	8/299	49/6338	0.00185646	0.0339507	0.0277433	CLU/WNT5A/CD36/NLRP3/RIPK4/TLR4/IL18/AR	8
GO:0034754	BP	GO:0034754	cellular hormone metabolic process	6/299	29/6338	0.00198334	0.0359984	0.0294166	EGR1/TIPARP/SPP1/BMP2/CYP1A1/RBP1	6
GO:0033993	BP	GO:0033993	response to lipid	17/299	166/6338	0.00201313	0.0362663	0.0296355	IL1A/CTSH/CXCL8/AREG/TNFAIP3/WNT5A/AMCF-II/CD36/NLRP3/CCL2/SPP1/TLR4/NOCT/CITED1/PPBP/IRF8/AR	17
GO:0043588	BP	GO:0043588	skin development	8/299	50/6338	0.00212154	0.0379362	0.0310001	WNT5A/ZBED2/DLL1/IRF6/WNT16/FOXE1/INHBA/TXNIP	8
GO:0009607	BP	GO:0009607	response to biotic stimulus	32/299	401/6338	0.00216215	0.0383782	0.0313612	IL1A/CXCL8/MX1/ISG15/BST2/TNFAIP3/DHX58/IFIT1/WNT5A/AMCF-II/OAS2/CD36/NLRP3/CCL2/CCL5/ZBP1/TLR4/BATF2/IFIH1/NOCT/CITED1/CD14/RSAD2/PPBP/BMP2/OAS1/TLR1/IRF8/FZD5/CDC42EP2/TXNIP/C4A	32
GO:0007178	BP	GO:0007178	transmembrane receptor protein serine/threonine kinase signaling pathway	12/299	99/6338	0.00225556	0.0396319	0.0323857	EGR1/CCN1/GDF15/SPRY2/WNT5A/SPRY1/SFRP5/CITED1/BMP2/INHBA/TGFBR3/HPGD	12
GO:0008544	BP	GO:0008544	epidermis development	9/299	62/6338	0.00229085	0.0396319	0.0323857	WNT5A/ZBED2/MAFF/DLL1/IRF6/WNT16/FOXE1/INHBA/TXNIP	9
GO:0045765	BP	GO:0045765	regulation of angiogenesis	10/299	74/6338	0.00230302	0.0396319	0.0323857	PLK2/IL1A/SPRY2/CTSH/CXCL8/WNT5A/DLL1/KLF2/EPHA1/VASH2	10
GO:0048608	BP	GO:0048608	reproductive structure development	14/299	126/6338	0.00231487	0.0396319	0.0323857	CCN1/ARNT/LIF/JUNB/WNT5A/TIPARP/CITED1/PHLDA2/TBX3/FZD5/INHBA/VASH2/AR/PLAG1	14
GO:0061458	BP	GO:0061458	reproductive system development	14/299	126/6338	0.00231487	0.0396319	0.0323857	CCN1/ARNT/LIF/JUNB/WNT5A/TIPARP/CITED1/PHLDA2/TBX3/FZD5/INHBA/VASH2/AR/PLAG1	14
GO:0045597	BP	GO:0045597	positive regulation of cell differentiation	19/299	198/6338	0.0023918	0.0406607	0.0332264	CCN1/LIF/MMP14/ISG15/EGR2/JUNB/ZBED2/CD36/SHOX2/NOCT/DNAI3/RND2/MME/BMP2/DMTN/CD27/INHBA/AR/PLAG1	19
GO:0061180	BP	GO:0061180	mammary gland epithelium development	5/299	21/6338	0.00246205	0.0414002	0.0338307	AREG/WNT5A/IRF6/TBX3/AR	5
GO:0014015	BP	GO:0014015	positive regulation of gliogenesis	4/299	13/6338	0.00247369	0.0414002	0.0338307	LIF/EGR2/BMP2/PLAG1	4
GO:0051707	BP	GO:0051707	response to other organism	31/299	388/6338	0.00248676	0.0414002	0.0338307	IL1A/CXCL8/MX1/ISG15/BST2/TNFAIP3/DHX58/IFIT1/WNT5A/AMCF-II/OAS2/CD36/NLRP3/CCL2/CCL5/ZBP1/TLR4/BATF2/IFIH1/NOCT/CITED1/CD14/RSAD2/PPBP/BMP2/OAS1/TLR1/IRF8/FZD5/CDC42EP2/C4A	31
GO:0043207	BP	GO:0043207	response to external biotic stimulus	31/299	389/6338	0.00258789	0.0427888	0.0349654	IL1A/CXCL8/MX1/ISG15/BST2/TNFAIP3/DHX58/IFIT1/WNT5A/AMCF-II/OAS2/CD36/NLRP3/CCL2/CCL5/ZBP1/TLR4/BATF2/IFIH1/NOCT/CITED1/CD14/RSAD2/PPBP/BMP2/OAS1/TLR1/IRF8/FZD5/CDC42EP2/C4A	31
GO:0048585	BP	GO:0048585	negative regulation of response to stimulus	30/299	373/6338	0.00263745	0.0433116	0.0353926	EGR1/PLK2/GDF15/CLU/SPRY2/LIF/DUSP6/MMP14/CXCL8/ISG15/TNFAIP3/DHX58/WNT5A/PDE2A/NR4A2/NLRP3/CCL2/SPRY1/HHIP/C1QTNF12/UNC5B/RASA4B/TLR4/DLL1/BMP2/CXCL12/NR1H3/ZNF397/APC2/AR	30
GO:0043087	BP	GO:0043087	regulation of GTPase activity	12/299	101/6338	0.00267425	0.0436192	0.035644	SPRY2/WNT5A/CCL2/CCL5/SPRY1/RASA4B/ARHGAP25/ARHGAP27/ARHGAP45/EPHA1/CDC42EP2/RGP1	12
GO:0050679	BP	GO:0050679	positive regulation of epithelial cell proliferation	8/299	52/6338	0.00274046	0.0443991	0.0362813	TNFAIP3/WNT5A/CCL5/AGTR1/TLR4/BMP2/VASH2/AR	8
GO:0032874	BP	GO:0032874	positive regulation of stress-activated MAPK cascade	6/299	31/6338	0.0028396	0.0453961	0.037096	WNT5A/GADD45G/TLR4/WNT16/BMP2/CD27	6
GO:0070304	BP	GO:0070304	positive regulation of stress-activated protein kinase signaling cascade	6/299	31/6338	0.0028396	0.0453961	0.037096	WNT5A/GADD45G/TLR4/WNT16/BMP2/CD27	6
GO:0009968	BP	GO:0009968	negative regulation of signal transduction	25/299	294/6338	0.00286083	0.0454345	0.0371274	EGR1/GDF15/CLU/SPRY2/LIF/DUSP6/MMP14/CXCL8/ISG15/TNFAIP3/DHX58/WNT5A/PDE2A/NR4A2/NLRP3/SPRY1/HHIP/UNC5B/RASA4B/TLR4/DLL1/BMP2/CXCL12/APC2/AR	25
GO:0001501	BP	GO:0001501	skeletal system development	14/299	129/6338	0.00288589	0.0455329	0.0372078	CCN1/MMP14/WNT5A/TIPARP/HHIP/HOXB7/SHOX2/SNX10/BMP2/PTHLH/STC1/TBX3/SNORC/MGP	14
GO:0031175	BP	GO:0031175	neuron projection development	19/299	202/6338	0.00300117	0.0470442	0.0384428	B3GNT2/EGR2/WNT5A/SGK1/NR4A2/RTN4R/UNC5B/SHOX2/NTF3/SPOCK1/RND2/CNR1/SRCIN1/CXCL12/EPHA1/RAB3A/EFNA1/VASH2/NRN1L	19
GO:0046330	BP	GO:0046330	positive regulation of JNK cascade	5/299	22/6338	0.00306507	0.0473416	0.0386858	WNT5A/GADD45G/TLR4/WNT16/CD27	5
GO:0048589	BP	GO:0048589	developmental growth	15/299	144/6338	0.00309081	0.0473416	0.0386858	GDF15/SPRY2/DUSP6/AREG/WNT5A/SPRY1/PHLDA2/DLL1/RND2/TEC/KLF2/STC1/AR/NRN1L/PLAG1	15
GO:0048666	BP	GO:0048666	neuron development	21/299	233/6338	0.00309593	0.0473416	0.0386858	B3GNT2/LIF/EGR2/WNT5A/SGK1/NR4A2/RTN4R/NTN4/UNC5B/SHOX2/NTF3/SPOCK1/RND2/CNR1/SRCIN1/CXCL12/EPHA1/RAB3A/EFNA1/VASH2/NRN1L	21
GO:0007411	BP	GO:0007411	axon guidance	8/299	53/6338	0.00309858	0.0473416	0.0386858	B3GNT2/EGR2/WNT5A/RTN4R/UNC5B/CXCL12/EPHA1/EFNA1	8
GO:0032989	BP	GO:0032989	cellular component morphogenesis	17/299	173/6338	0.00312232	0.0474043	0.038737	B3GNT2/EGR2/WNT5A/SGK1/NR4A2/RTN4R/UNC5B/SHOX2/NTF3/RND2/SRCIN1/CXCL12/CASQ1/EPHA1/RAB3A/EFNA1/NRN1L	17
GO:0009913	BP	GO:0009913	epidermal cell differentiation	7/299	42/6338	0.0031478	0.0474924	0.038809	WNT5A/ZBED2/MAFF/DLL1/IRF6/WNT16/TXNIP	7
GO:0071363	BP	GO:0071363	cellular response to growth factor stimulus	16/299	159/6338	0.00323128	0.0484491	0.0395908	EGR1/CCN1/GDF15/SPRY2/CXCL8/WNT5A/CCL2/SPRY1/HHIP/SFRP5/CITED1/NTF3/DLL1/BMP2/TGFBR3/HPGD	16
GO:0050673	BP	GO:0050673	epithelial cell proliferation	13/299	117/6338	0.00328388	0.0489339	0.0399869	IL6/AREG/TNFAIP3/WNT5A/CCL2/CCL5/AGTR1/TLR4/IRF6/WNT16/BMP2/VASH2/AR	13
GO:0060441	BP	GO:0060441	epithelial tube branching involved in lung morphogenesis	4/299	14/6338	0.00333592	0.0491447	0.0401592	SPRY2/CTSH/SPRY1/HHIP	4
GO:0044344	BP	GO:0044344	cellular response to fibroblast growth factor stimulus	6/299	32/6338	0.0033591	0.0491447	0.0401592	SPRY2/CXCL8/WNT5A/CCL2/SPRY1/HHIP	6
GO:0071774	BP	GO:0071774	response to fibroblast growth factor	6/299	32/6338	0.0033591	0.0491447	0.0401592	SPRY2/CXCL8/WNT5A/CCL2/SPRY1/HHIP	6
GO:0030182	BP	GO:0030182	neuron differentiation	26/299	314/6338	0.00341238	0.049385	0.0403556	B3GNT2/LIF/EGR2/WNT5A/SGK1/NR4A2/RTN4R/NTN4/UNC5B/SHOX2/NTF3/SPOCK1/DLL1/RND2/WNT16/BMP2/CNR1/SRCIN1/INHBA/CXCL12/EPHA1/RAB3A/WNT9A/EFNA1/VASH2/NRN1L	26
GO:0070372	BP	GO:0070372	regulation of ERK1 and ERK2 cascade	10/299	78/6338	0.00341644	0.049385	0.0403556	CCN1/SPRY2/LIF/DUSP6/CD36/CCL2/CCL5/SPRY1/TLR4/BMP2	10
GO:0097485	BP	GO:0097485	neuron projection guidance	8/299	54/6338	0.0034921	0.0499424	0.0408111	B3GNT2/EGR2/WNT5A/RTN4R/UNC5B/CXCL12/EPHA1/EFNA1	8
GO:0045087	BP	GO:0045087	innate immune response	20/299	220/6338	0.00349638	0.0499424	0.0408111	MX1/ISG15/TNFAIP3/DHX58/IFIT1/WNT5A/OAS2/CCL2/CCL5/ZBP1/TLR4/IFIH1/CITED1/CD14/RSAD2/OAS1/TLR1/IRF8/CDC42EP2/C4A	20
GO:0030546	MF	GO:0030546	signaling receptor activator activity	32/321	281/6996	1.44e-06	0.000280773	0.000259175	CXCL2/GDF15/IL1A/LIF/CXCL8/IL6/AREG/EREG/WNT5A/AMCF-II/CCL20/CCL2/CD70/CCL5/TRH/C1QTNF12/SPP1/HBEGF/IL18/NTF3/PPBP/WNT16/BMP2/PTHLH/STC1/CRSP-2/INHBA/CXCL12/CDC42EP2/WNT9A/THPO/OGN	32
GO:0048018	MF	GO:0048018	receptor ligand activity	32/321	281/6996	1.44e-06	0.000280773	0.000259175	CXCL2/GDF15/IL1A/LIF/CXCL8/IL6/AREG/EREG/WNT5A/AMCF-II/CCL20/CCL2/CD70/CCL5/TRH/C1QTNF12/SPP1/HBEGF/IL18/NTF3/PPBP/WNT16/BMP2/PTHLH/STC1/CRSP-2/INHBA/CXCL12/CDC42EP2/WNT9A/THPO/OGN	32
GO:0030545	MF	GO:0030545	signaling receptor regulator activity	32/321	288/6996	2.47e-06	0.000321217	0.000296508	CXCL2/GDF15/IL1A/LIF/CXCL8/IL6/AREG/EREG/WNT5A/AMCF-II/CCL20/CCL2/CD70/CCL5/TRH/C1QTNF12/SPP1/HBEGF/IL18/NTF3/PPBP/WNT16/BMP2/PTHLH/STC1/CRSP-2/INHBA/CXCL12/CDC42EP2/WNT9A/THPO/OGN	32
GO:0005125	MF	GO:0005125	cytokine activity	21/321	153/6996	5.69e-06	0.00055434	0.000511699	CXCL2/GDF15/IL1A/LIF/CXCL8/IL6/WNT5A/AMCF-II/CCL20/CCL2/CD70/CCL5/SPP1/IL18/PPBP/WNT16/BMP2/INHBA/CXCL12/WNT9A/THPO	21
GO:0008009	MF	GO:0008009	chemokine activity	8/321	33/6996	9.13e-05	0.00678411	0.00626225	CXCL2/CXCL8/AMCF-II/CCL20/CCL2/CCL5/PPBP/CXCL12	8
GO:0008083	MF	GO:0008083	growth factor activity	12/321	73/6996	0.000104371	0.00678411	0.00626225	GDF15/LIF/IL6/AREG/EREG/HBEGF/NTF3/PPBP/BMP2/INHBA/CXCL12/OGN	12
GO:0042379	MF	GO:0042379	chemokine receptor binding	8/321	40/6996	0.000381907	0.0212777	0.019641	CXCL2/CXCL8/AMCF-II/CCL20/CCL2/CCL5/PPBP/CXCL12	8
GO:0062023	CC	GO:0062023	collagen-containing extracellular matrix	49/707	425/19550	7.45e-13	3.56e-10	3.21e-10	CCN1/GDF15/MATN4/CBLN4/CLU/CTSD/ANXA8/CTSH/CTSB/CTSC/SMOC1/LOXL2/VCAN/TGM2/ADAMTS2/CTSL/SEMA3B/WNT5A/IGFBP7/COL7A1/COL4A2/SDC2/ADAMTS4/COL5A3/MATN2/NTN4/COL17A1/CRELD1/EGFL7/LAMC2/CTHRC1/ANGPTL5/AGT/ADAMTS8/APOE/ANGPTL7/POSTN/SNORC/CXCL12/KAZALD1/SERPINE1/FBN2/SEMA7A/COL23A1/NAV2/COL9A3/NTNG2/MGP/OGN	49
GO:0005788	CC	GO:0005788	endoplasmic reticulum lumen	31/707	313/19550	4.2e-07	0.00010028	9.03e-05	VGF/PTGS2/CCN1/CLU/CTSC/IL6/VCAN/WNT5A/IGFBP7/COL7A1/COL4A2/SDC2/COL5A3/PRSS23/MXRA8/ARSA/IGFBP5/COL17A1/WNT7B/MELTF/SPP1/F5/SDF2L1/ARSK/APOE/CASQ1/COL23A1/COL9A3/ARSG/ARSI/C4A	31
GO:0043202	CC	GO:0043202	lysosomal lumen	12/707	97/19550	0.000195028	0.0310744	0.0279882	CTSD/IFI30/CTSB/VCAN/CTSL/LIPA/ASAH1/SDC2/ARSA/EPDR1/HPSE/OGN	12
GO:0046658	CC	GO:0046658	anchored component of plasma membrane	9/707	63/19550	0.000414504	0.0386016	0.0347678	RTN4R/FOLR2/MELTF/FOLR1/CD14/ULBP1/EFNA1/NTNG2/NRN1L	9
GO:0031225	CC	GO:0031225	anchored component of membrane	16/707	170/19550	0.000460937	0.0386016	0.0347678	BST2/RTN4R/GFRA1/FOLR2/MELTF/LYNX1/SMPDL3B/FOLR1/CD14/RAB3A/ULBP1/BST1/SEMA7A/EFNA1/NTNG2/NRN1L	16
GO:0042383	CC	GO:0042383	sarcolemma	14/707	138/19550	0.00048454	0.0386016	0.0347678	AHNAK2/VCAM1/POPDC3/SCN2A/CACNG8/STAC2/DTNA/RYR2/PGM5/SLC8A1/CASQ1/SGCG/AHNAK/SYNM	14
GO:0005775	CC	GO:0005775	vacuolar lumen	16/707	174/19550	0.000595656	0.0406748	0.0366351	CTSD/IFI30/FTL/CTSB/CTSC/GRN/VCAN/CTSL/LIPA/ASAH1/SDC2/ARSA/EPDR1/HPSE/ARHGAP45/OGN	16
GO:0001931	CC	GO:0001931	uropod	4/707	13/19550	0.000933867	0.0475114	0.0427927	PIP5K1B/PSTPIP1/BST1/SPN	4
GO:0031254	CC	GO:0031254	cell trailing edge	4/707	13/19550	0.000933867	0.0475114	0.0427927	PIP5K1B/PSTPIP1/BST1/SPN	4
GO:0030667	CC	GO:0030667	secretory granule membrane	23/707	311/19550	0.000993962	0.0475114	0.0427927	ANPEP/BST2/TMC6/CD36/AGPAT2/PKP1/STX3/IQGAP2/ABCA3/CYSTM1/CD14/SELL/RND2/MME/ICA1/CCDC136/RAB3A/BST1/FRMPD3/KIF1A/TMEM190/ITGB2/CD68	23
GO:0045121	CC	GO:0045121	membrane raft	24/707	335/19550	0.00120735	0.0480927	0.0433162	PTGS2/CTSD/ABCA1/BST2/CD36/RTN4R/CAVIN2/UNC5B/KCNA3/ARC/CD14/DLL1/MME/HPSE/CNR1/TLR1/HTR2A/RET/ADRA1B/ITGB2/AHNAK/PODXL/INSR/SKAP1	24
GO:0098857	CC	GO:0098857	membrane microdomain	24/707	335/19550	0.00120735	0.0480927	0.0433162	PTGS2/CTSD/ABCA1/BST2/CD36/RTN4R/CAVIN2/UNC5B/KCNA3/ARC/CD14/DLL1/MME/HPSE/CNR1/TLR1/HTR2A/RET/ADRA1B/ITGB2/AHNAK/PODXL/INSR/SKAP1	24
GO:0014069	CC	GO:0014069	postsynaptic density	23/707	330/19550	0.00215521	0.0792453	0.0713749	CRYAB/P2RX4/MAPK8IP2/NEFH/ARC/PLCB4/CACNG8/TAMALIN/SPOCK1/PRRT1/SLC8A1/HOMER1/DMTN/SRCIN1/INSYN1/DLG2/LIN7B/MAGI2/CLSTN3/CPEB1/ARHGEF9/PSD3/GRM1	23
GO:0032279	CC	GO:0032279	asymmetric synapse	23/707	335/19550	0.00260592	0.0858962	0.0773652	CRYAB/P2RX4/MAPK8IP2/NEFH/ARC/PLCB4/CACNG8/TAMALIN/SPOCK1/PRRT1/SLC8A1/HOMER1/DMTN/SRCIN1/INSYN1/DLG2/LIN7B/MAGI2/CLSTN3/CPEB1/ARHGEF9/PSD3/GRM1	23
GO:0099572	CC	GO:0099572	postsynaptic specialization	24/707	356/19550	0.00269549	0.0858962	0.0773652	CRYAB/P2RX4/MAPK8IP2/NEFH/ARC/PLCB4/CACNG8/TAMALIN/SPOCK1/PRRT1/SRGN/SLC8A1/HOMER1/DMTN/SRCIN1/INSYN1/DLG2/LIN7B/MAGI2/CLSTN3/CPEB1/ARHGEF9/PSD3/GRM1	24
GO:0098978	CC	GO:0098978	glutamatergic synapse	23/707	338/19550	0.00291284	0.0870212	0.0783784	WNT5A/RTN4R/NRG1/KCNA3/STX3/FLRT3/ARC/PLCB4/SCN2A/TAMALIN/PRRT1/CTTNBP2/SRGN/CPT1C/CNR1/APOE/HOMER1/PPM1H/HTR2A/CLSTN3/SH3GL2/NTNG2/GRM1	23
GO:0098984	CC	GO:0098984	neuron to neuron synapse	24/707	361/19550	0.00322023	0.0905452	0.0815525	CRYAB/P2RX4/MAPK8IP2/NEFH/ARC/PLCB4/CACNG8/TAMALIN/SPOCK1/PRRT1/SLC8A1/HOMER1/DMTN/SRCIN1/INSYN1/DLG2/LIN7B/MAGI2/CLSTN3/SH3GL2/CPEB1/ARHGEF9/PSD3/GRM1	24
GO:0043034	CC	GO:0043034	costamere	4/707	18/19550	0.0034608	0.0919035	0.0827759	PGM5/HOMER1/AHNAK/SYNM	4
