# Supplementary material for: Evaluating the Effects of Cryopreservation on the Viability and Gene Expression of Porcine-Ear-Skin Fibroblasts
Source: Genes (Basel). 2023 Mar 20;14(3):751. doi: 10.3390/genes14030751 (PMC10048577; doi:10.3390/genes14030751)
Supplement: Supplementary file 1 [file genes-14-00751-s001.zip › supplementary materials/Table S4.xlsx]

## Sheet: Sheet1
Table S4 KEGG pathway enrichment analysis of DEGs
#Term	Database	ID	Input number	Background number	Ratio	P-Value	Corrected P-Value	log	Input
Rheumatoid arthritis	KEGG PATHWAY	ssc05323	14	89	0.157303	1.64124e-07	4.49699e-05	4.34708	CCL2|IL18|ITGB2|CTSL|FOS|CXCL8|CCL5|IL6|CXCL12|TLR4|IL11|IL1A|AMCF-II|MMP3
Pathways in cancer	KEGG PATHWAY	ssc05200	33	506	0.0652174	9.4887e-07	0.000115235	3.93841	PTGS2|PDGFRA|RET|APC2|EDNRA|AGT|NCOA1|FZD5|FZD6|GADD45G|JAG2|MYC|PLCB4|FOS|DLL1|AR|COL4A2|WNT16|LAMC2|CXCL12|WNT5A|ZBTB16|EGLN3|BMP2|ARNT|CXCL8|NOTCH3|IL6|WNT9A|HES1|AGTR1|WNT7B|HHIP
Cytokine-cytokine receptor interaction	KEGG PATHWAY	ssc04060	22	259	0.0849421	1.2725e-06	0.000115235	3.93841	CCL2|LIF|CD70|CCL5|IL1A|AMCF-II|IL1R2|GDF6|THPO|INHBA|PPBP|GDF15|CD27|IL34|CXCL12|IL18|CXCL2|BMP2|ACKR4|CXCL8|IL6|IL11
Breast cancer	KEGG PATHWAY	ssc05224	16	145	0.110345	1.68559e-06	0.000115235	3.93841	NCOA1|APC2|FZD5|FZD6|FOS|SHC3|NOTCH3|DLL1|WNT9A|WNT16|JAG2|HES1|MYC|GADD45G|WNT5A|WNT7B
NOD-like receptor signaling pathway	KEGG PATHWAY	ssc04621	16	148	0.108108	2.15153e-06	0.000115235	3.93841	CCL2|OAS1|CXCL2|PLCB4|NLRP3|CCL5|CXCL8|CTSB|TNFAIP3|IL6|IL18|CARD9|OAS2|TLR4|TXNIP|PSTPIP1
Hippo signaling pathway	KEGG PATHWAY	ssc04390	16	150	0.106667	2.5234e-06	0.000115235	3.93841	AREG|ITGB2|LLGL2|BMP2|FZD6|WNT5A|GDF6|PPP2R2C|DLG2|FZD5|WNT9A|APC2|WNT16|MYC|SERPINE1|WNT7B
Pertussis	KEGG PATHWAY	ssc05133	11	73	0.150685	5.01616e-06	0.000196347	3.70698	ITGB2|NLRP3|FOS|CXCL8|IRF8|IL6|CD14|C4A|TLR4|IL1A|AMCF-II
TNF signaling pathway	KEGG PATHWAY	ssc04668	13	107	0.121495	6.08897e-06	0.000208547	3.6808	MMP14|CCL2|LIF|CXCL2|CCL5|FOS|JUNB|TNFAIP3|IL6|PTGS2|VCAM1|AMCF-II|MMP3
Basal cell carcinoma	KEGG PATHWAY	ssc05217	10	63	0.15873	8.95167e-06	0.000272529	3.56459	BMP2|FZD6|GADD45G|FZD5|WNT9A|APC2|WNT16|WNT5A|WNT7B|HHIP
Malaria	KEGG PATHWAY	ssc05144	9	52	0.173077	1.35775e-05	0.000372023	3.42943	CCL2|IL18|ITGB2|CXCL8|SDC2|CD36|IL6|VCAM1|TLR4
Lysosome	KEGG PATHWAY	ssc04142	13	118	0.110169	1.59e-05	0.000374366	3.4267	LIPA|CTSH|ARSG|CTSL|ARSA|CTSB|CTSC|CTSD|AP3M1|CD68|ABCB9|CTNS|ASAH1
Viral protein interaction with cytokine and cytokine receptor	KEGG PATHWAY	ssc04061	11	84	0.130952	1.66455e-05	0.000374366	3.4267	CCL2|IL18|CXCL2|CXCL12|CCL5|ACKR4|CXCL8|IL34|IL6|PPBP|AMCF-II
Legionellosis	KEGG PATHWAY	ssc05134	9	54	0.166667	1.77619e-05	0.000374366	3.4267	IL18|ITGB2|CXCL8|EEF1A2|IL6|CD14|CXCL2|TLR4|CLK1
Human papillomavirus infection	KEGG PATHWAY	ssc05165	22	318	0.0691824	2.64653e-05	0.000517963	3.2857	PTGS2|MX1|LAMC2|DLG2|FZD5|FZD6|ISG15|RBPJL|ITGB5|COL9A3|PPP2R2C|COL4A2|HES1|APC2|LLGL2|NOTCH3|SPP1|WNT9A|WNT16|WNT5A|HES4|WNT7B
AGE-RAGE signaling pathway in diabetic complications	KEGG PATHWAY	ssc04933	11	100	0.11	7.15725e-05	0.00130739	2.88359	CCL2|PLCB4|CXCL8|EGR1|IL6|VCAM1|IL1A|AGTR1|AGT|SERPINE1|COL4A2
IL-17 signaling pathway	KEGG PATHWAY	ssc04657	10	88	0.113636	0.00011844	0.00202829	2.69287	CCL2|PTGS2|CXCL2|FOS|CXCL8|FOSB|TNFAIP3|IL6|AMCF-II|MMP3
Influenza A	KEGG PATHWAY	ssc05164	13	150	0.0866667	0.000154272	0.0024865	2.60441	CCL2|OAS1|IFIH1|NLRP3|CCL5|CXCL8|MX1|IL6|IL18|OAS2|TLR4|IL1A|RSAD2
Signaling pathways regulating pluripotency of stem cells	KEGG PATHWAY	ssc04550	12	135	0.0888889	0.00022048	0.0033562	2.47415	LIF|FZD5|FZD6|TBX3|INHBA|KLF4|WNT9A|APC2|WNT16|MYC|WNT5A|WNT7B
MAPK signaling pathway	KEGG PATHWAY	ssc04010	18	286	0.0629371	0.000411317	0.00593162	2.22683	AREG|PDGFRA|NTF3|RELB|FOS|CD14|EFNA1|GADD45G|INSR|EREG|DUSP4|DUSP5|IL1A|MYC|DUSP6|DUSP1|MAPK8IP2|DUSP2
Hematopoietic cell lineage	KEGG PATHWAY	ssc04640	9	88	0.102273	0.000523743	0.00717527	2.14416	IL11|CD36|THPO|IL6|CD14|ANPEP|MME|IL1A|IL1R2
Butanoate metabolism	KEGG PATHWAY	ssc00650	5	24	0.208333	0.000561914	0.00733164	2.1348	HMGCL|ALDH5A1|L2HGDH|GAD1|BDH1
Amoebiasis	KEGG PATHWAY	ssc05146	9	91	0.0989011	0.00065459	0.00815262	2.0887	ITGB2|PLCB4|CXCL8|IL6|CD14|COL4A2|TLR4|LAMC2|IL1R2
Wnt signaling pathway	KEGG PATHWAY	ssc04310	12	155	0.0774194	0.000702161	0.00836488	2.07754	PRICKLE2|PLCB4|FZD5|FZD6|SFRP5|RSPO1|WNT9A|APC2|WNT16|MYC|WNT5A|WNT7B
Salmonella infection	KEGG PATHWAY	ssc05132	8	80	0.1	0.00120909	0.0138038	1.86	IL18|CXCL2|FOS|CXCL8|IL6|CD14|TLR4|IL1A
Transcriptional misregulation in cancer	KEGG PATHWAY	ssc05202	12	170	0.0705882	0.00147986	0.0161908	1.79073	IL6|HPGD|ZBTB16|CXCL8|MMP3|GADD45G|NFKBIZ|CD14|WNT16|MYC|DUSP6|IL1R2
Parathyroid hormone synthesis, secretion and action	KEGG PATHWAY	ssc04928	9	104	0.0865385	0.00156491	0.0161908	1.79073	PTH1R|MMP14|PLCB4|FOS|NR4A2|EGR1|PTHLH|HBEGF|MMP15
Cholesterol metabolism	KEGG PATHWAY	ssc04979	6	47	0.12766	0.00159544	0.0161908	1.79073	LIPA|APOE|LIPG|CD36|PLTP|ABCA1
Cushing syndrome	KEGG PATHWAY	ssc04934	11	150	0.0733333	0.00173352	0.0169637	1.77048	PLCB4|FZD5|FZD6|ARNT|WNT9A|APC2|WNT16|AGTR1|AGT|WNT5A|WNT7B
Chagas disease (American trypanosomiasis)	KEGG PATHWAY	ssc05142	9	107	0.0841121	0.00187697	0.0175062	1.75681	CCL2|PLCB4|CCL5|CXCL8|FOS|PPP2R2C|IL6|TLR4|SERPINE1
Proteoglycans in cancer	KEGG PATHWAY	ssc05205	13	200	0.065	0.00191674	0.0175062	1.75681	HPSE|ITGB5|WNT9A|FZD6|SDC2|HBEGF|FZD5|TLR4|WNT16|CTSL|MYC|WNT5A|WNT7B
Metabolic pathways	KEGG PATHWAY	ssc01100	52	1388	0.037464	0.00204245	0.0180527	1.74346	SAT1|TM7SF2|CKB|CDO1|OPLAH|ALDH1A3|GCNT1|ASAH1|B3GNT2|B3GNT3|GLDC|CBR3|GAD1|PC|MGAT5B|IDNK|LDHD|ELOVL2|ACOT12|BDH1|PIP4K2C|ANPEP|CYP2A19|PLCB4|NAGS|ST3GAL5|GALNT17|HMGCL|GCK|LIPG|CA12|MAT1A|SORD|CHAC2|MAN1C1|PTGS2|GGT5|NDUFA4L2|GALNT3|HPSE|CYP1A1|L2HGDH|NME3|PIP5K1B|ST8SIA5|PDE2A|GPX3|BST1|AGPAT2|NDUFS8|ALDH5A1|CMPK2
Apelin signaling pathway	KEGG PATHWAY	ssc04371	10	134	0.0746269	0.00245365	0.0209529	1.67876	ACTA2|EGR1|PLCB4|RYR2|NOTCH3|SPP1|KLF2|SLC8A1|AGTR1|SERPINE1
Axon guidance	KEGG PATHWAY	ssc04360	12	182	0.0659341	0.00252352	0.0209529	1.67876	PLXNC1|SEMA3B|NTNG2|UNC5B|NTN4|EFNA1|RND1|EPHA1|WNT5A|CXCL12|SEMA7A|SLIT2
Toll-like receptor signaling pathway	KEGG PATHWAY	ssc04620	8	95	0.0842105	0.00328109	0.0256862	1.5903	CCL5|CXCL8|FOS|IL6|CD14|TLR1|SPP1|TLR4
Cell adhesion molecules (CAMs)	KEGG PATHWAY	ssc04514	10	143	0.0699301	0.00379619	0.0288932	1.5392	SELL|CLDN11|NTNG2|SDC2|CD276|VCAN|ITGB2|VCAM1|CLDN1|CADM1
NF-kappa B signaling pathway	KEGG PATHWAY	ssc04064	8	99	0.0808081	0.00414258	0.030329	1.51814	PTGS2|CXCL8|TNFAIP3|CD14|VCAM1|TLR4|RELB|CXCL12
Phospholipase D signaling pathway	KEGG PATHWAY	ssc04072	10	146	0.0684932	0.00435431	0.030329	1.51814	PDGFRA|PLCB4|SHC3|CXCL8|INSR|AGPAT2|PIP5K1B|AGTR1|AGT|GRM1
Hepatitis C	KEGG PATHWAY	ssc05160	10	146	0.0684932	0.00435431	0.030329	1.51814	CLDN11|PPP2R2C|MX1|OAS1|OAS2|CLDN1|MYC|RSAD2|IFIT1|NR1H3
Calcium signaling pathway	KEGG PATHWAY	ssc04020	12	196	0.0612245	0.00442759	0.030329	1.51814	PDGFRA|ADRA1B|PLCB4|RYR2|GRM1|HTR4|HTR2A|SLC8A1|EDNRA|AGTR1|CASQ1|P2RX4
Gastric cancer	KEGG PATHWAY	ssc05226	10	147	0.0680272	0.00455406	0.0304345	1.51663	FZD5|FZD6|SHC3|GADD45G|WNT9A|APC2|WNT16|MYC|WNT5A|WNT7B
Taurine and hypotaurine metabolism	KEGG PATHWAY	ssc00430	3	12	0.25	0.00496305	0.0320092	1.49473	GAD1|CDO1|GGT5
PI3K-Akt signaling pathway	KEGG PATHWAY	ssc04151	17	335	0.0507463	0.00502334	0.0320092	1.49473	AREG|PDGFRA|NTF3|ITGB5|SGK1|PPP2R2C|COL9A3|EFNA1|IL6|INSR|SPP1|EREG|TLR4|LAMC2|MYC|MAGI2|COL4A2
FoxO signaling pathway	KEGG PATHWAY	ssc04068	9	130	0.0692308	0.00625166	0.0389308	1.40971	SGK1|PLK3|PLK2|GADD45G|IL6|INSR|KLF2|HOMER1|GRM1
Glycosaminoglycan biosynthesis - keratan sulfate	KEGG PATHWAY	ssc00533	3	14	0.214286	0.00715936	0.0435925	1.36059	CHST2|CHST4|B3GNT2
Fluid shear stress and atherosclerosis	KEGG PATHWAY	ssc05418	9	134	0.0671642	0.00748468	0.0445827	1.35083	CCL2|CTSL|FOS|SDC2|KLF2|IL1A|DUSP1|IL1R2|VCAM1
Notch signaling pathway	KEGG PATHWAY	ssc04330	5	47	0.106383	0.00785053	0.0448955	1.3478	JAG2|HES1|RBPJL|NOTCH3|DLL1
Hepatocellular carcinoma	KEGG PATHWAY	ssc05225	10	160	0.0625	0.0078649	0.0448955	1.3478	FZD5|FZD6|SHC3|GADD45G|WNT9A|APC2|WNT16|MYC|WNT5A|WNT7B
Measles	KEGG PATHWAY	ssc05162	9	136	0.0661765	0.00816681	0.0456675	1.34039	OAS1|IFIH1|FOS|TNFAIP3|MX1|IL6|OAS2|TLR4|IL1A
Tuberculosis	KEGG PATHWAY	ssc05152	10	163	0.0613497	0.00884183	0.0484532	1.31468	IL18|ITGB2|PLK3|CTSD|CARD9|IL6|CD14|TLR1|TLR4|IL1A
Renin secretion	KEGG PATHWAY	ssc04924	6	69	0.0869565	0.00902534	0.0484891	1.31436	PLCB4|CTSB|PRKG2|EDNRA|AGTR1|AGT
